# Supplementary material for: Proteomic Profiling of the Outer Membrane Fraction of the Obligate Intracellular Bacterial Pathogen Ehrlichia ruminantium
Source: PLoS One. 2015 Feb 24;10(2):e0116758. doi: 10.1371/journal.pone.0116758 (PMC4339577; doi:10.1371/journal.pone.0116758)
Supplement: S1 Table — 948 proteins were analyzed using 3 bioinformatic predictors and the resulting consensus prediction is indicated. (XLSX) [file pone.0116758.s001.xlsx]

## Sheet: Ehrlichia ruminantium (Gardel)
S1 Table. Proteins subcellular localization prediction from Ehrlichia ruminantium (strain Gardel) genome. 948 proteins were analyzed using 3 bioinformatic predictors and the resulting consensus prediction is indicated.
Locus tag	Protein Name	Uniprot_ID	MetaLocGramN	PSORTb 3.0	CELLO 2.5			Consensus prediction
ERGA_CDS_00010	Nicotinate-nucleotide pyrophosphorylase	Q5FF12	Cytoplasmic	Cytoplasmic	Cytoplasmic			Cytoplasmic
ERGA_CDS_00020	Glycerol-3-phosphate acyltransferase	Q5FF11	Innermembrane	Innermembrane	InnerMembrane			Innermembrane
ERGA_CDS_00030	Crossover junction endodeoxyribonuclease	Q5FF10	Cytoplasmic	Cytoplasmic	Cytoplasmic			Cytoplasmic
ERGA_CDS_00040	Probable cytochrome c oxidase polypeptide III	Q5FF09	Innermembrane	Innermembrane	InnerMembrane			Innermembrane
ERGA_CDS_00050	Uroporphyrinogen decarboxylase	Q5FF08	Cytoplasmic	Cytoplasmic	Cytoplasmic			Cytoplasmic
ERGA_CDS_00060	Putative uncharacterized	Q5FF07	Cytoplasmic	Innermembrane	Cytoplasmic			Cytoplasmic
ERGA_CDS_00070	Putative uncharacterized	Q5FF06	Cytoplasmic	Unknown	Cytoplasmic			Cytoplasmic
ERGA_CDS_00080	Putative uncharacterized	Q5FF05	Extracellular	Unknown	Extracellular	OuterMembrane		Unknown
ERGA_CDS_00090	Putative uncharacterized	Q5FF04	Extracellular	Unknown	OuterMembrane			Outermembrane
ERGA_CDS_00100	Quinolinate synthase A	Q5FF03	Cytoplasmic	Cytoplasmic	Cytoplasmic			Cytoplasmic
ERGA_CDS_00110	Ferredoxin	Q5FF35	Cytoplasmic	Cytoplasmic	Cytoplasmic			Cytoplasmic
ERGA_CDS_00120	Putative uncharacterized protein	Q5FF34	Cytoplasmic	Cytoplasmic	Cytoplasmic			Cytoplasmic
ERGA_CDS_00130	Putative virD4 protein	Q5FF33	Innermembrane	Innermembrane	OuterMembrane	Cytoplasmic		Unknown
ERGA_CDS_00140	VirB11 protein	Q5FF32	Cytoplasmic	Cytoplasmic	Cytoplasmic			Cytoplasmic
ERGA_CDS_00150	VirB10 protein	Q5FF31	Cytoplasmic	Unknown	OuterMembrane	Periplasmic		Unknown
ERGA_CDS_00160	Probable conjugal transfer proteint TrbG	Q5FF30	Extracellular	Innermembrane	Extracellular	Periplasmic	Cytoplasmic	Unknown
ERGA_CDS_00170	Putative uncharacterized protein	Q5FF29	Cytoplasmic	Unknown	OuterMembrane			Outermembrane
ERGA_CDS_00180	GTP cyclohydrolase II	Q5FF28	Cytoplasmic	Cytoplasmic	Cytoplasmic			Cytoplasmic
ERGA_CDS_00190	Putative uncharacterized protein	Q5FF27	Cytoplasmic	Cytoplasmic	Cytoplasmic			Cytoplasmic
ERGA_CDS_00200	Putative uncharacterized protein	Q5FF26	Innermembrane	Cytoplasmic	InnerMembrane	Cytoplasmic		Unknown
ERGA_CDS_00210	Diaminopimelate epimerase	Q5FF25	Cytoplasmic	Cytoplasmic	Cytoplasmic			Cytoplasmic
ERGA_CDS_00220	Putative uncharacterized protein	Q5FF24	Extracellular	Unknown	Cytoplasmic			Cytoplasmic
ERGA_CDS_00230	Phosphoglycerate kinase	Q5FF23	Cytoplasmic	Cytoplasmic	Cytoplasmic			Cytoplasmic
ERGA_CDS_00240	Exodeoxyribonuclease 7 large subunit	Q5FF22	Cytoplasmic	Cytoplasmic	Cytoplasmic			Cytoplasmic
ERGA_CDS_00260	Putative uncharacterized protein	Q5FF21	Cytoplasmic	Unknown	Cytoplasmic			Cytoplasmic
ERGA_CDS_00270	2,3,4,5-tetrahydropyridine-2,6-dicarboxylate N-succinyltransferase	Q5FF20	Cytoplasmic	Cytoplasmic	Cytoplasmic			Cytoplasmic
ERGA_CDS_00280	tRNA modification GTPase	Q5FF19	Cytoplasmic	Cytoplasmic	Cytoplasmic			Cytoplasmic
ERGA_CDS_00290	Putative uncharacterized protein	Q5FF18	Innermembrane	Innermembrane	Periplasmic	InnerMembrane	Cytoplasmic	Unknown
ERGA_CDS_00300	DNA/pantothenate metabolism flavoprotein homolog	Q5FF17	Cytoplasmic	Cytoplasmic	Cytoplasmic			Cytoplasmic
ERGA_CDS_00310	ATP-dependent DNA helicase	Q5FF16	Cytoplasmic	Cytoplasmic	InnerMembrane	Cytoplasmic		Unknown
ERGA_CDS_00320	Putative uncharacterized protein	Q5FF15	Cytoplasmic	Cytoplasmic	InnerMembrane	Cytoplasmic		Unknown
ERGA_CDS_00330	DNAK suppressor protein homolog	Q5FF14	Cytoplasmic	Cytoplasmic	Cytoplasmic			Cytoplasmic
ERGA_CDS_00340	Heme exporter protein B	Q5FF13	Innermembrane	Innermembrane	InnerMembrane			Innermembrane
ERGA_CDS_00350	Zinc transporter	Q5FF57	Innermembrane	Innermembrane	InnerMembrane			Innermembrane
ERGA_CDS_00360	Putative uncharacterized protein	Q5FF56	Cytoplasmic	Cytoplasmic	Cytoplasmic			Cytoplasmic
ERGA_CDS_00370	30S ribosomal protein S20	Q5FF55	Extracellular	Unknown	Periplasmic	Cytoplasmic		Unknown
ERGA_CDS_00380	DNA polymerase	Q5FF54	Cytoplasmic	Cytoplasmic	OuterMembrane			Cytoplasmic
ERGA_CDS_00390	Putative uncharacterized protein	Q5FF53	Extracellular	Unknown	Cytoplasmic			Cytoplasmic
ERGA_CDS_00400	Ornithine carbamoyltransferase	Q5FF52	Cytoplasmic	Cytoplasmic	Cytoplasmic			Cytoplasmic
ERGA_CDS_00410	Putative uncharacterized protein	Q5FF51	OuterMembrane	Unknown	Cytoplasmic			Cytoplasmic
ERGA_CDS_00420	DNA replication and repair protein	Q5FF50	Cytoplasmic	Cytoplasmic	OuterMembrane			Cytoplasmic
ERGA_CDS_00430	Putative uncharacterized protein	Q5FF49	Cytoplasmic	Cytoplasmic	Cytoplasmic			Cytoplasmic
ERGA_CDS_00440	Peptide deformylase	Q5FF48	Cytoplasmic	Cytoplasmic	Cytoplasmic			Cytoplasmic
ERGA_CDS_00450	Possible 1-acyl-sn-glycerol-3-phosphate acyltransferase	Q5FF47	Innermembrane	Innermembrane	InnerMembrane			Innermembrane
ERGA_CDS_00460	Ribulose-phosphate 3-epimerase	Q5FF46	Cytoplasmic	Cytoplasmic	Cytoplasmic			Cytoplasmic
ERGA_CDS_00470	Putative uncharacterized protein	Q5FF45	Innermembrane	Innermembrane	InnerMembrane			Innermembrane
ERGA_CDS_00480	Putative ribonucleotide transport ATP-binding protein	Q5FF44	Cytoplasmic	Innermembrane	Cytoplasmic			Cytoplasmic
ERGA_CDS_00490	Putative uncharacterized protein	Q5FF43	Innermembrane	Innermembrane	OuterMembrane			Innermembrane
ERGA_CDS_00500	Octaprenyl-diphosphate synthase	Q5FF42	Cytoplasmic	Cytoplasmic	Cytoplasmic			Cytoplasmic
ERGA_CDS_00510	Glutamine synthetase I	Q5FF41	Cytoplasmic	Cytoplasmic	Extracellular	OuterMembrane		Unknown
ERGA_CDS_00520	Tyrosine--tRNA ligase	Q5FF40	Cytoplasmic	Cytoplasmic	Cytoplasmic			Cytoplasmic
ERGA_CDS_00530	5-aminolevulinate synthase	Q5FF39	Cytoplasmic	Cytoplasmic	Cytoplasmic			Cytoplasmic
ERGA_CDS_00540	UPF0102 protein	Q5FF38	Innermembrane	Innermembrane	Cytoplasmic			Innermembrane
ERGA_CDS_00550	Protein-export membrane protein	Q5FF37	Innermembrane	Innermembrane	InnerMembrane			Innermembrane
ERGA_CDS_00560	Probable fructose-bisphosphate aldolase class I	Q5FF36	Cytoplasmic	Cytoplasmic	Cytoplasmic			Cytoplasmic
ERGA_CDS_00570	Putative uncharacterized protein	Q5FF58	Cytoplasmic	Cytoplasmic	Cytoplasmic			Cytoplasmic
ERGA_CDS_00580	Dihydrolipoamide acetyltransferase component of pyruvate dehydrogenase complex	Q5FF82	Cytoplasmic	Cytoplasmic	Cytoplasmic			Cytoplasmic
ERGA_CDS_00590	Putative uncharacterized protein	Q5FF81	Cytoplasmic	Unknown	Periplasmic	InnerMembrane	Cytoplasmic	Unknown
ERGA_CDS_00600	Putative uncharacterized protein	Q5FF80	OuterMembrane	Unknown	OuterMembrane			Outermembrane
ERGA_CDS_00610	Putative uncharacterized protein	Q5FF79	Innermembrane	Cytoplasmic	OuterMembrane			Innermembrane
ERGA_CDS_00620	Putative uncharacterized protein	Q5FF78	Cytoplasmic	Innermembrane	OuterMembrane			Cytoplasmic
ERGA_CDS_00630	Putative uncharacterized protein	Q5FF77	OuterMembrane	Cytoplasmic	OuterMembrane			Outermembrane
ERGA_CDS_00640	Putative uncharacterized protein	Q5FF76	Extracellular	Unknown	Cytoplasmic			Cytoplasmic
ERGA_CDS_00650	GMP synthase [glutamine-hydrolyzing]	Q5FF75	Cytoplasmic	Cytoplasmic	Cytoplasmic			Cytoplasmic
ERGA_CDS_00660	Citrate synthase	Q5FF74	Cytoplasmic	Cytoplasmic	InnerMembrane	Cytoplasmic		Unknown
ERGA_CDS_00670	Putative uncharacterized protein	Q5FF73	Cytoplasmic	Cytoplasmic	OuterMembrane	Cytoplasmic		Unknown
ERGA_CDS_00680	Valine--tRNA ligase	Q5FF72	Cytoplasmic	Cytoplasmic	Cytoplasmic			Cytoplasmic
ERGA_CDS_00690	Putative uncharacterized protein	Q5FF71	Extracellular	Unknown	Cytoplasmic			Cytoplasmic
ERGA_CDS_00700	Putative uncharacterized protein	Q5FF70	Cytoplasmic	Unknown	Cytoplasmic			Cytoplasmic
ERGA_CDS_00710	SsrA-binding protein	Q5FF69	Cytoplasmic	Cytoplasmic	Cytoplasmic			Cytoplasmic
ERGA_CDS_00720	3,4-dihydroxy-2-butanone 4-phosphate synthase	Q5FF68	Cytoplasmic	Cytoplasmic	Cytoplasmic			Cytoplasmic
ERGA_CDS_00730	Transcription elongation factor	Q5FF67	Cytoplasmic	Cytoplasmic	Cytoplasmic			Cytoplasmic
ERGA_CDS_00740	ATP synthase subunit alpha	Q5FF66	Cytoplasmic	Cytoplasmic	OuterMembrane	Cytoplasmic		Unknown
ERGA_CDS_00750	ATP synthase subunit delta	Q5FF65	Extracellular	Unknown	OuterMembrane			Outermembrane
ERGA_CDS_00760	Putative uncharacterized protein	Q5FF64	Innermembrane	Innermembrane	InnerMembrane	Cytoplasmic		Unknown
ERGA_CDS_00770	Putative uncharacterized protein	Q5FF63	Innermembrane	Innermembrane	InnerMembrane	Cytoplasmic		Unknown
ERGA_CDS_00780	Putative uncharacterized protein	Q5FF62	Innermembrane	Cytoplasmic	Cytoplasmic			Cytoplasmic
ERGA_CDS_00790	Lipoprotein releasing system transmembrane protein	Q5FF61	Innermembrane	Innermembrane	InnerMembrane			Innermembrane
ERGA_CDS_00800	Putative uncharacterized protein	Q5FF60	Cytoplasmic	Cytoplasmic	Cytoplasmic			Cytoplasmic
ERGA_CDS_00810	Cytochrome c-type biogenesis protein	Q5FF59	Innermembrane	Innermembrane	InnerMembrane			Innermembrane
ERGA_CDS_00820	Putative uncharacterized protein	Q5FF83	Cytoplasmic	Cytoplasmic	OuterMembrane			Cytoplasmic
ERGA_CDS_00830	Amidophosphoribosyltransferase	Q5FFA4	Cytoplasmic	Cytoplasmic	Cytoplasmic			Cytoplasmic
ERGA_CDS_00840	Peptidyl-tRNA hydrolase	Q5FFA3	Cytoplasmic	Cytoplasmic	Cytoplasmic			Cytoplasmic
ERGA_CDS_00850	50S ribosomal protein L25	Q5FFA2	Cytoplasmic	Cytoplasmic	Cytoplasmic			Cytoplasmic
ERGA_CDS_00860	Similar to competence protein F (DNA transformation protein comF)	Q5FFA1	Cytoplasmic	Cytoplasmic	Cytoplasmic			Cytoplasmic
ERGA_CDS_00870	Succinyl-diaminopimelate desuccinylase	Q5FFA0	Cytoplasmic	Cytoplasmic	Extracellular	Cytoplasmic		Unknown
ERGA_CDS_00880	Glutathione-regulated potassium-efflux system protein	Q5FF99	Innermembrane	Innermembrane	InnerMembrane			Innermembrane
ERGA_CDS_00890	Putative uncharacterized protein	Q5FF98	Extracellular	Unknown	Extracellular	Periplasmic		Unknown
ERGA_CDS_00900	Putative uncharacterized protein	Q5FF97	Innermembrane	Innermembrane	InnerMembrane			Innermembrane
ERGA_CDS_00910	Pyruvate dehydrogenase E1 component	Q5FF96	Cytoplasmic	Cytoplasmic	Cytoplasmic			Cytoplasmic
ERGA_CDS_00920	Putative uncharacterized protein	Q5FF95	Cytoplasmic	Unknown	OuterMembrane	Cytoplasmic		Unknown
ERGA_CDS_00930	TldD protein homolog	Q5FF94	Cytoplasmic	Cytoplasmic	OuterMembrane			Cytoplasmic
ERGA_CDS_00940	Putative uncharacterized protein	Q5FF93	Cytoplasmic	Cytoplasmic	Cytoplasmic			Cytoplasmic
ERGA_CDS_00950	2-C-methyl-D-erythritol 2	Q5FF92	Cytoplasmic	Cytoplasmic	Cytoplasmic			Cytoplasmic
ERGA_CDS_00960	2-C-methyl-D-erythritol 4-phosphate cytidylyltransferase	Q5FF91	Extracellular	Cytoplasmic	Cytoplasmic			Cytoplasmic
ERGA_CDS_00970	Putative uncharacterized protein	Q5FF90	Innermembrane	Cytoplasmic	Extracellular			Innermembrane
ERGA_CDS_00980	Putative uncharacterized protein	Q5FF89	Innermembrane	Cytoplasmic	OuterMembrane			Innermembrane
ERGA_CDS_00990	N5-carboxyaminoimidazole ribonucleotide mutase	Q5FF88	Cytoplasmic	Innermembrane	Extracellular	InnerMembrane	Cytoplasmic	Unknown
ERGA_CDS_01000	Putative uncharacterized protein	Q5FF87	Cytoplasmic	Unknown	Cytoplasmic			Cytoplasmic
ERGA_CDS_01010	Integration host factor alpha-subunit	Q5FF86	Cytoplasmic	Cytoplasmic	Cytoplasmic			Cytoplasmic
ERGA_CDS_01020	Putative uncharacterized protein	Q5FF85	Extracellular	Unknown	Cytoplasmic			Cytoplasmic
ERGA_CDS_01030	Putative uncharacterized protein	Q5FF84	Extracellular	Unknown	Extracellular			Extracellular
ERGA_CDS_01040	Putative uncharacterized protein	Q5FFC8	Extracellular	Unknown	Extracellular	OuterMembrane		Unknown
ERGA_CDS_01050	Tryptophan--tRNA ligase	Q5FFC7	Cytoplasmic	Cytoplasmic	OuterMembrane			Cytoplasmic
ERGA_CDS_01060	Protein GrpE	Q5FFC6	Cytoplasmic	Cytoplasmic	Cytoplasmic			Cytoplasmic
ERGA_CDS_01070	Riboflavin biosynthesis protein	Q5FFC5	Cytoplasmic	Cytoplasmic	Cytoplasmic			Cytoplasmic
ERGA_CDS_01080	Putative uncharacterized protein	Q5FFC4	Extracellular	Unknown	Extracellular	Periplasmic	Cytoplasmic	Unknown
ERGA_CDS_01090	CTP synthase	Q5FFC3	Cytoplasmic	Cytoplasmic	Cytoplasmic			Cytoplasmic
ERGA_CDS_01100	Putative uncharacterized protein	Q5FFC2	Innermembrane	Innermembrane	Periplasmic	InnerMembrane	Cytoplasmic	Unknown
ERGA_CDS_01110	Tyrosine recombinase	Q5FFC1	Cytoplasmic	Cytoplasmic	OuterMembrane	Cytoplasmic		Unknown
ERGA_CDS_01120	Lipoprotein-releasing system ATP-binding protein	Q5FFC0	Cytoplasmic	Innermembrane	Periplasmic	InnerMembrane	Cytoplasmic	Unknown
ERGA_CDS_01130	NADP-dependent malic enzyme	Q5FFB9	Cytoplasmic	Cytoplasmic	InnerMembrane	Cytoplasmic		Unknown
ERGA_CDS_01140	Putative uncharacterized protein	Q5FFB8	Extracellular	Unknown	OuterMembrane			Outermembrane
ERGA_CDS_01150	Apolipoprotein N-acyltransferase	Q5FFB7	Innermembrane	Innermembrane	InnerMembrane			Innermembrane
ERGA_CDS_01160	NADH dehydrogenase I chain N	Q5FFB6	Innermembrane	Innermembrane	InnerMembrane			Innermembrane
ERGA_CDS_01170	Putative uncharacterized protein	Q5FFB5	Extracellular	Unknown	OuterMembrane	Periplasmic	Cytoplasmic	Unknown
ERGA_CDS_01180	ABC transporter substrate binding protein	Q5FFB4	Extracellular	Unknown	Cytoplasmic			Cytoplasmic
ERGA_CDS_01190	Putative uncharacterized protein	Q5FFB3	Extracellular	Unknown	Periplasmic			Extracellular
ERGA_CDS_01200	Transcriptional repressor	Q5FFB2	Cytoplasmic	Cytoplasmic	Cytoplasmic			Cytoplasmic
ERGA_CDS_01210	Putative uncharacterized protein	Q5FFB1	Extracellular	Cytoplasmic	Extracellular	Cytoplasmic		Unknown
ERGA_CDS_01220	Putative uncharacterized protein	Q5FFB0	Extracellular	Cytoplasmic	Extracellular	OuterMembrane		Unknown
ERGA_CDS_01230	Possible major ferric iron binding protein	Q5FFA9	Innermembrane	Periplasmic	OuterMembrane	Cytoplasmic		Unknown
ERGA_CDS_01240	30S ribosomal protein S16	Q5FFA8	Cytoplasmic	Cytoplasmic	Cytoplasmic			Cytoplasmic
ERGA_CDS_01250	Proline/betaine transporter	Q5FFA7	Innermembrane	Innermembrane	InnerMembrane			Innermembrane
ERGA_CDS_01260	UPF0434 protein	Q5FFA6	Extracellular	Unknown	Cytoplasmic			Cytoplasmic
ERGA_CDS_01270	Possible pteridine reductase 1	Q5FFA5	Extracellular	Unknown	Cytoplasmic			Cytoplasmic
ERGA_CDS_01280	Phenylalanine--tRNA ligase alpha subunit	Q5FH45	Cytoplasmic	Cytoplasmic	Cytoplasmic			Cytoplasmic
ERGA_CDS_01290	50S ribosomal protein L20	Q5FH69	Cytoplasmic	Cytoplasmic	Cytoplasmic			Cytoplasmic
ERGA_CDS_01300	50S ribosomal protein L35	Q5FH68	Cytoplasmic	Unknown	Cytoplasmic			Cytoplasmic
ERGA_CDS_01310	Putative uncharacterized protein	Q5FH67	Cytoplasmic	Cytoplasmic	Cytoplasmic			Cytoplasmic
ERGA_CDS_01320	Transcription termination factor	Q5FH66	Cytoplasmic	Cytoplasmic	Cytoplasmic			Cytoplasmic
ERGA_CDS_01330	Putative uncharacterized protein	Q5FH65	Cytoplasmic	Unknown	Cytoplasmic			Cytoplasmic
ERGA_CDS_01340	Dihydrolipoyl dehydrogenase	Q5FH64	Cytoplasmic	Cytoplasmic	Cytoplasmic			Cytoplasmic
ERGA_CDS_01350	Putative uncharacterized protein	Q5FH63	OuterMembrane	Unknown	OuterMembrane			Outermembrane
ERGA_CDS_01360	Putative uncharacterized protein	Q5FH62	Innermembrane	Cytoplasmic	Cytoplasmic			Cytoplasmic
ERGA_CDS_01370	Putative uncharacterized protein	Q5FH61	Cytoplasmic	Unknown	OuterMembrane			Outermembrane
ERGA_CDS_01380	Putative uncharacterized protein	Q5FH60	Cytoplasmic	Cytoplasmic	Cytoplasmic			Cytoplasmic
ERGA_CDS_01390	PhnP protein	Q5FH59	OuterMembrane	Cytoplasmic	Cytoplasmic			Cytoplasmic
ERGA_CDS_01400	Putative glutamine synthetase	Q5FH58	Cytoplasmic	Cytoplasmic	Extracellular	Cytoplasmic		Unknown
ERGA_CDS_01410	Probable ABC transporter permease protein	Q5FH57	Innermembrane	Innermembrane	InnerMembrane			Innermembrane
ERGA_CDS_01420	Alanine--tRNA ligase	Q5FH56	Cytoplasmic	Cytoplasmic	Cytoplasmic			Cytoplasmic
ERGA_CDS_01430	Succinyl-CoA ligase [ADP-forming] subunit alpha	Q5FH55	Cytoplasmic	Cytoplasmic	Cytoplasmic			Cytoplasmic
ERGA_CDS_01440	Succinyl-CoA ligase [ADP-forming] subunit beta	Q5FH54	Cytoplasmic	Cytoplasmic	Cytoplasmic			Cytoplasmic
ERGA_CDS_01450	Probable 30S ribosomal protein S21	Q5FH53	Extracellular	Unknown	Periplasmic	Cytoplasmic		Unknown
ERGA_CDS_01460	Putative uncharacterized protein	Q5FH52	Extracellular	Innermembrane	Cytoplasmic			Innermembrane
ERGA_CDS_01470	SCO2 like-protein sco2	Q5FH51	Innermembrane	Innermembrane	Periplasmic	Cytoplasmic		Unknown
ERGA_CDS_01480	Putative uncharacterized protein	Q5FH50	Cytoplasmic	Cytoplasmic	Cytoplasmic			Cytoplasmic
ERGA_CDS_01490	Similar to E.coli Cytochrome b561 homolog 2	Q5FH49	Innermembrane	Innermembrane	InnerMembrane			Innermembrane
ERGA_CDS_01500	Putative Iron(III)-transport system permease protein fbpB 2	Q5FH48	Innermembrane	Innermembrane	InnerMembrane			Innermembrane
ERGA_CDS_01510	Alkaline protease secretion protein	Q5FH47	Innermembrane	Innermembrane	OuterMembrane	InnerMembrane	Cytoplasmic	Unknown
ERGA_CDS_01520	Putative uncharacterized protein	Q5FH46	Extracellular	Cytoplasmic	Cytoplasmic			Cytoplasmic
ERGA_CDS_01530	Putative uncharacterized protein	Q5FFF1	Cytoplasmic	Cytoplasmic	Cytoplasmic			Cytoplasmic
ERGA_CDS_01540	Putative uncharacterized protein	Q5FFF0	Innermembrane	Innermembrane	InnerMembrane			Innermembrane
ERGA_CDS_01550	30S ribosomal protein S12	Q5FFE9	Cytoplasmic	Cytoplasmic	Periplasmic	Cytoplasmic		Unknown
ERGA_CDS_01560	30S ribosomal protein S7	Q5FFE8	Cytoplasmic	Cytoplasmic	Periplasmic	Cytoplasmic		Unknown
ERGA_CDS_01570	Elongation factor G fusA	Q5FFE7	Cytoplasmic	Cytoplasmic	Cytoplasmic			Cytoplasmic
ERGA_CDS_01580	Elongation factor Tu tuf1	Q5FFE6	Cytoplasmic	Cytoplasmic	Cytoplasmic			Cytoplasmic
ERGA_CDS_01590	Putative uncharacterized protein	Q5FFE5	Innermembrane	Innermembrane	InnerMembrane	Cytoplasmic		Unknown
ERGA_CDS_01600	Transcription termination/antitermination protein NusG	Q5FFE4	Cytoplasmic	Cytoplasmic	Cytoplasmic			Cytoplasmic
ERGA_CDS_01610	50S ribosomal protein L11	Q5FFE3	Cytoplasmic	Cytoplasmic	Periplasmic			Cytoplasmic
ERGA_CDS_01620	50S ribosomal protein L1	Q5FFE2	Cytoplasmic	Cytoplasmic	Cytoplasmic			Cytoplasmic
ERGA_CDS_01630	50S ribosomal protein L10	Q5FFE1	Cytoplasmic	Unknown	Cytoplasmic			Cytoplasmic
ERGA_CDS_01640	50S ribosomal protein L7/L12	Q5FFE0	Cytoplasmic	Cytoplasmic	Cytoplasmic			Cytoplasmic
ERGA_CDS_01650	DNA-directed RNA polymerase subunit beta	Q5FFD9	Cytoplasmic	Cytoplasmic	Cytoplasmic			Cytoplasmic
ERGA_CDS_01660	DNA-directed RNA polymerase subunit beta'	Q5FFD8	Cytoplasmic	Cytoplasmic	Cytoplasmic			Cytoplasmic
ERGA_CDS_01670	Putative uncharacterized protein	Q5FFD7	Cytoplasmic	Unknown	Extracellular	Cytoplasmic		Unknown
ERGA_CDS_01680	8-amino-7-oxononanoate synthase	Q5FFD6	Cytoplasmic	Cytoplasmic	Cytoplasmic			Cytoplasmic
ERGA_CDS_01690	Putative uncharacterized protein	Q5FFD5	Innermembrane	Innermembrane	InnerMembrane			Innermembrane
ERGA_CDS_01700	Ribonuclease HII rnhB	Q5FFD4	Cytoplasmic	Cytoplasmic	Cytoplasmic			Cytoplasmic
ERGA_CDS_01710	Putative uncharacterized protein	Q5FFD3	Extracellular	Unknown	OuterMembrane			Outermembrane
ERGA_CDS_01720	Putative uncharacterized protein	Q5FFD2	Innermembrane	Innermembrane	InnerMembrane			Innermembrane
ERGA_CDS_01730	Putative uncharacterized protein	Q5FFD1	Innermembrane	Cytoplasmic	Cytoplasmic			Cytoplasmic
ERGA_CDS_01740	Type III pantothenate kinase	Q5FFD0	Extracellular	Unknown	InnerMembrane	Cytoplasmic		Unknown
ERGA_CDS_01750	Putative uncharacterized protein	Q5FFC9	Cytoplasmic	Innermembrane	OuterMembrane			Cytoplasmic
ERGA_CDS_01760	Peptide deformylase	Q5FH84	Cytoplasmic	Cytoplasmic	Cytoplasmic			Cytoplasmic
ERGA_CDS_01770	Argininosuccinate lyase	Q5FH83	Cytoplasmic	Cytoplasmic	Cytoplasmic			Cytoplasmic
ERGA_CDS_01780	Putative uncharacterized protein	Q5FH82	Cytoplasmic	Unknown	Periplasmic	Cytoplasmic		Unknown
ERGA_CDS_01790	Pyridoxine/pyridoxamine 5'-phosphate oxidase pdxH	Q5FH81	Cytoplasmic	Cytoplasmic	Periplasmic	Cytoplasmic		Unknown
ERGA_CDS_01800	Putative uncharacterized protein	Q5FH80	Extracellular	Unknown	Cytoplasmic			Cytoplasmic
ERGA_CDS_01810	Putative uncharacterized protein	Q5FH79	Extracellular	Cytoplasmic	Cytoplasmic			Cytoplasmic
ERGA_CDS_01820	DNA polymerase III alpha subunit dnaE	Q5FH78	Cytoplasmic	Cytoplasmic	Cytoplasmic			Cytoplasmic
ERGA_CDS_01830	3-phosphoshikimate 1-carboxyvinyltransferase	Q5FH77	OuterMembrane	Innermembrane	InnerMembrane	Cytoplasmic		Unknown
ERGA_CDS_01840	Succinate dehydrogenase cytochrome B-556 subunit	Q5FH76	Innermembrane	Innermembrane	InnerMembrane			Innermembrane
ERGA_CDS_01850	Succinate dehydrogenase hydrophobic membrane anchor protein	Q5FH75	Innermembrane	Innermembrane	InnerMembrane			Innermembrane
ERGA_CDS_01860	Putative uncharacterized protein	Q5FH74	Extracellular	Unknown	OuterMembrane			Outermembrane
ERGA_CDS_01870	Phosphomethylpyrimidine kinase	Q5FH73	Extracellular	Unknown	Cytoplasmic			Cytoplasmic
ERGA_CDS_01880	Putative uncharacterized protein	Q5FH72	Cytoplasmic	Cytoplasmic	Cytoplasmic			Cytoplasmic
ERGA_CDS_01890	Putative uncharacterized protein	Q5FH71	Innermembrane	Innermembrane	InnerMembrane			Innermembrane
ERGA_CDS_01900	30S ribosomal protein S4	Q5FH70	Cytoplasmic	Cytoplasmic	Periplasmic			Cytoplasmic
ERGA_CDS_01910	Putative uncharacterized protein	Q5FFH3	Innermembrane	Innermembrane	Extracellular	InnerMembrane	Cytoplasmic	Unknown
ERGA_CDS_01920	Putative uncharacterized protein	Q5FFH2	Extracellular	Unknown	Cytoplasmic			Cytoplasmic
ERGA_CDS_01930	Putative uncharacterized protein	Q5FFH1	Cytoplasmic	Cytoplasmic	OuterMembrane	Cytoplasmic		Unknown
ERGA_CDS_01940	Putative uncharacterized protein	Q5FFH0	Cytoplasmic	Cytoplasmic	Cytoplasmic			Cytoplasmic
ERGA_CDS_01950	Phosphatidylglycerophosphatase A	Q5FFG9	Innermembrane	Innermembrane	InnerMembrane			Innermembrane
ERGA_CDS_01960	Trigger factor	Q5FFG8	Cytoplasmic	Cytoplasmic	Cytoplasmic			Cytoplasmic
ERGA_CDS_01970	ATP-dependent Clp protease proteolytic subunit	Q5FFG7	OuterMembrane	Cytoplasmic	Cytoplasmic			Cytoplasmic
ERGA_CDS_01980	ATP-dependent Clp protease ATP-binding subunit	Q5FFG6	Cytoplasmic	Cytoplasmic	Cytoplasmic			Cytoplasmic
ERGA_CDS_01990	Lon protease	Q5FFG5	Cytoplasmic	Cytoplasmic	Cytoplasmic			Cytoplasmic
ERGA_CDS_02000	Methionyl-tRNA formyltransferase	Q5FFG4	Cytoplasmic	Cytoplasmic	Cytoplasmic			Cytoplasmic
ERGA_CDS_02010	UPF0176 protein	Q5FFG3	Cytoplasmic	Cytoplasmic	Cytoplasmic			Cytoplasmic
ERGA_CDS_02020	Putative pyruvate, phosphate dikinase regulatory protein	Q5FFG2	Cytoplasmic	Cytoplasmic		Cytoplasmic		Unknown
ERGA_CDS_02030	Thiamine-phosphate synthase thiE	Q5FFG1	Cytoplasmic	Cytoplasmic	Cytoplasmic			Cytoplasmic
ERGA_CDS_02040	Putative uncharacterized protein	Q5FFG0	Innermembrane	Innermembrane	InnerMembrane			Innermembrane
ERGA_CDS_02050	Putative uncharacterized protein	Q5FFF9	Innermembrane	Innermembrane	InnerMembrane			Innermembrane
ERGA_CDS_02060	DNA translocase ftsK	Q5FFF8	Innermembrane	Innermembrane	InnerMembrane			Innermembrane
ERGA_CDS_02070	Putative uncharacterized protein	Q5FFF7	Innermembrane	Innermembrane	InnerMembrane	Cytoplasmic		Unknown
ERGA_CDS_02080	Acetylornithine aminotransferase	Q5FFF6	Cytoplasmic	Cytoplasmic	Cytoplasmic			Cytoplasmic
ERGA_CDS_02090	Putative sensor protein	Q5FFF5	OuterMembrane	Innermembrane	OuterMembrane	Cytoplasmic		Unknown
ERGA_CDS_02100	DNA mismatch repair protein	Q5FFF4	Cytoplasmic	Cytoplasmic	OuterMembrane	Cytoplasmic		Unknown
ERGA_CDS_02110	Putative Cell division protein FtsK	Q5FFF3	Extracellular	Innermembrane	Cytoplasmic			Innermembrane
ERGA_CDS_02120	Smf protein (DNA processing chain A) smf	Q5FFF2	Cytoplasmic	Cytoplasmic	Cytoplasmic			Cytoplasmic
ERGA_CDS_02130	3-oxoacyl-[acyl-carrier-protein] synthase 2 fabF	Q5FFJ8	Cytoplasmic	Cytoplasmic	Cytoplasmic			Cytoplasmic
ERGA_CDS_02140	Acyl carrier protein AcpP	Q5FFJ7	Extracellular	Cytoplasmic	Cytoplasmic			Cytoplasmic
ERGA_CDS_02150	Putative uncharacterized protein	Q5FFJ6	Extracellular	OuterMembrane	Extracellular			Extracellular
ERGA_CDS_02160	Putative uncharacterized protein	Q5FFJ5	Cytoplasmic	Cytoplasmic	OuterMembrane			Cytoplasmic
ERGA_CDS_02170	50S ribosomal protein L33 rpmG	Q5FFJ4	Extracellular	Cytoplasmic	Cytoplasmic			Cytoplasmic
ERGA_CDS_02180	Phosphatidylglycerophosphatase A pgpA	Q5FFJ3	Innermembrane	Innermembrane	InnerMembrane			Innermembrane
ERGA_CDS_02190	Putative uncharacterized protein	Q5FFJ2	Innermembrane	Innermembrane	InnerMembrane			Innermembrane
ERGA_CDS_02200	Putative uncharacterized protein coq7	Q5FFJ1	Innermembrane	Cytoplasmic	Cytoplasmic			Cytoplasmic
ERGA_CDS_02210	tRNA-specific 2-thiouridylase MnmA	Q5FFJ0	Cytoplasmic	Cytoplasmic	Extracellular	Periplasmic		Unknown
ERGA_CDS_02220	Putative uncharacterized protein	Q5FFI9	Extracellular	Unknown	Cytoplasmic			Cytoplasmic
ERGA_CDS_02230	Putative uncharacterized protein	Q5FFI8	Cytoplasmic	Unknown	InnerMembrane			Cytoplasmic
ERGA_CDS_02240	Putative uncharacterized protein	Q5FFI7	Extracellular	Unknown	Extracellular	Cytoplasmic		Unknown
ERGA_CDS_02250	Putative uncharacterized protein	Q5FFI6	Cytoplasmic	Unknown	Extracellular			Cytoplasmic
ERGA_CDS_02260	Putative uncharacterized protein	Q5FFI5	Extracellular	Unknown	OuterMembrane	Cytoplasmic		Unknown
ERGA_CDS_02270	Putative uncharacterized protein	Q5FFI4	Innermembrane	Cytoplasmic	Extracellular	Cytoplasmic		Unknown
ERGA_CDS_02280	Putative uncharacterized protein	Q5FFI3	Innermembrane	Cytoplasmic	Cytoplasmic			Cytoplasmic
ERGA_CDS_02290	Putative uncharacterized protein	Q5FFI2	Cytoplasmic	Cytoplasmic	Cytoplasmic			Cytoplasmic
ERGA_CDS_02300	Putative uncharacterized protein	Q5FFI1	Innermembrane	Innermembrane	Periplasmic	Cytoplasmic		Unknown
ERGA_CDS_02310	Putative uncharacterized protein	Q5FFI0	Cytoplasmic	Cytoplasmic	OuterMembrane	Cytoplasmic		Unknown
ERGA_CDS_02320	Putative uncharacterized protein	Q5FFH9	Innermembrane	Unknown	OuterMembrane	InnerMembrane		Unknown
ERGA_CDS_02330	Putative uncharacterized protein	Q5FFH8	Innermembrane	Cytoplasmic	Cytoplasmic			Cytoplasmic
ERGA_CDS_02340	Putative uncharacterized protein	Q5FFH7	Innermembrane	Cytoplasmic	Cytoplasmic			Cytoplasmic
ERGA_CDS_02350	Putative uncharacterized protein	Q5FFH6	Cytoplasmic	Unknown	Cytoplasmic			Cytoplasmic
ERGA_CDS_02360	Putative uncharacterized protein	Q5FFH5	Extracellular	Unknown	Extracellular			Extracellular
ERGA_CDS_02370	Putative uncharacterized protein	Q5FFH4	Extracellular	Unknown	OuterMembrane			Outermembrane
ERGA_CDS_02380	DNA helicase II uvrD	Q5FHA7	Cytoplasmic	Cytoplasmic	Cytoplasmic			Cytoplasmic
ERGA_CDS_02390	Putative uncharacterized protein	Q5FHD0	Extracellular	Cytoplasmic	Extracellular			Extracellular
ERGA_CDS_02400	Putative uncharacterized protein	Q5FHC9	Extracellular	Unknown	Extracellular	Periplasmic	Cytoplasmic	Unknown
ERGA_CDS_02410	Putative uncharacterized protein	Q5FHC8	Extracellular	Unknown	Extracellular	Cytoplasmic		Unknown
ERGA_CDS_02420	DNA gyrase subunit A gyrA	Q5FHC7	Cytoplasmic	Cytoplasmic	OuterMembrane			Cytoplasmic
ERGA_CDS_02430	Endonuclease III nth	Q5FHC6	Cytoplasmic	Cytoplasmic	Cytoplasmic			Cytoplasmic
ERGA_CDS_02440	Putative uncharacterized protein	Q5FHC5	Innermembrane	Innermembrane	InnerMembrane			Innermembrane
ERGA_CDS_02450	Chaperone protein HtpG htpG	Q5FHC4	Cytoplasmic	Cytoplasmic	OuterMembrane	Cytoplasmic		Unknown
ERGA_CDS_02460	Adenylosuccinate lyase purB	Q5FHC3	Cytoplasmic	Cytoplasmic	Cytoplasmic			Cytoplasmic
ERGA_CDS_02470	Putative uncharacterized protein	Q5FHC2	Innermembrane	Cytoplasmic	OuterMembrane	Cytoplasmic		Unknown
ERGA_CDS_02480	Putative uncharacterized protein	Q5FHC1	Innermembrane	Cytoplasmic	InnerMembrane			Innermembrane
ERGA_CDS_02490	Putative uncharacterized protein	Q5FHC0	OuterMembrane	Innermembrane	OuterMembrane			Outermembrane
ERGA_CDS_02500	Putative uncharacterized protein	Q5FHB9	OuterMembrane	Unknown	Extracellular	OuterMembrane		Unknown
ERGA_CDS_02510	Putative uncharacterized protein	Q5FHB8	OuterMembrane	Unknown	OuterMembrane			Outermembrane
ERGA_CDS_02520	Biotin-protein ligase	Q5FHB7	Cytoplasmic	Cytoplasmic	Extracellular			Cytoplasmic
ERGA_CDS_02530	Unkown function (Putative glutathione S-transferase) ERGA_CDS_02530	Q5FHB6	Cytoplasmic	Cytoplasmic	Cytoplasmic			Cytoplasmic
ERGA_CDS_02540	Putative uncharacterized protein	Q5FHB5	Extracellular	Unknown	Periplasmic	Cytoplasmic		Unknown
ERGA_CDS_02550	Spermidine/putrescine transport ATP-binding protein potA potA	Q5FHB4	Cytoplasmic	Innermembrane	Cytoplasmic			Cytoplasmic
ERGA_CDS_02560	Recombination protein RecR recR	Q5FHB3	Cytoplasmic	Cytoplasmic	Cytoplasmic			Cytoplasmic
ERGA_CDS_02570	Putative uncharacterized protein	Q5FHB2	Cytoplasmic	Unknown	Cytoplasmic			Cytoplasmic
ERGA_CDS_02580	High-affinity zinc uptake system protein znuA	Q5FHB1	Extracellular	Periplasmic	Cytoplasmic			Cytoplasmic
ERGA_CDS_02590	Zinc import ATP-binding protein ZnuC	Q5FHB0	Cytoplasmic	Innermembrane	Cytoplasmic			Cytoplasmic
ERGA_CDS_02600	Probable ubiquinone biosynthesis protein ubiB	Q5FHA9	Innermembrane	Innermembrane	InnerMembrane			Innermembrane
ERGA_CDS_02610	Putative uncharacterized protein	Q5FHA8	Innermembrane	Innermembrane	InnerMembrane			Innermembrane
ERGA_CDS_02620	(Dimethylallyl)adenosine tRNA methylthiotransferase MiaB miaB	Q5FHD1	Cytoplasmic	Cytoplasmic	Cytoplasmic			Cytoplasmic
ERGA_CDS_02630	Putative uncharacterized protein	Q5FHF5	OuterMembrane	OuterMembrane	Extracellular	OuterMembrane		Unknown
ERGA_CDS_02640	Putative uncharacterized protein	Q5FHF4	Extracellular	Unknown	Extracellular			Extracellular
ERGA_CDS_02650	2-oxoglutarate dehydrogenase E1 component sucA	Q5FHF3	Cytoplasmic	Cytoplasmic	OuterMembrane			Cytoplasmic
ERGA_CDS_02660	Putative uncharacterized protein	Q5FHF2	Extracellular	Extracellular	Extracellular	Cytoplasmic		Unknown
ERGA_CDS_02670	4-hydroxy-tetrahydrodipicolinate synthase	Q5FHF1	Cytoplasmic	Cytoplasmic	OuterMembrane	Cytoplasmic		Unknown
ERGA_CDS_02680	Protein kinase C inhibitor 1 pkcI	Q5FHF0	Cytoplasmic	Cytoplasmic	Cytoplasmic			Cytoplasmic
ERGA_CDS_02690	Putative uncharacterized protein	Q5FHE9	Periplasmic	Periplasmic	Extracellular			Periplasmic
ERGA_CDS_02700	DNA mismatch repair protein MutS mutS	Q5FHE8	Cytoplasmic	Cytoplasmic	OuterMembrane			Cytoplasmic
ERGA_CDS_02710	Probable glutamine-dependent NAD(+) synthetase nadE	Q5FHE7	Cytoplasmic	Innermembrane	OuterMembrane			Cytoplasmic
ERGA_CDS_02720	Delta-aminolevulinic acid dehydratase hemB	Q5FHE6	Cytoplasmic	Cytoplasmic	Cytoplasmic			Cytoplasmic
ERGA_CDS_02730	Putative uncharacterized protein	Q5FHE5	Cytoplasmic	Cytoplasmic	OuterMembrane			Cytoplasmic
ERGA_CDS_02740	Proline/betaine transporter proP	Q5FHE4	Innermembrane	Innermembrane	InnerMembrane			Innermembrane
ERGA_CDS_02750	Putative uncharacterized protein	Q5FHE3	Innermembrane	Cytoplasmic	Extracellular	OuterMembrane	Cytoplasmic	Unknown
ERGA_CDS_02760	Putative uncharacterized protein	Q5FHE2	Innermembrane	Cytoplasmic	OuterMembrane			Innermembrane
ERGA_CDS_02770	Putative uncharacterized protein	Q5FHE1	Innermembrane	Cytoplasmic	Cytoplasmic			Cytoplasmic
ERGA_CDS_02780	Putative uncharacterized protein	Q5FHE0	Cytoplasmic	Unknown	OuterMembrane	Cytoplasmic		Unknown
ERGA_CDS_02790	Putative uncharacterized protein	Q5FHD9	OuterMembrane	OuterMembrane	Extracellular	OuterMembrane	Cytoplasmic	Unknown
ERGA_CDS_02800	Putative uncharacterized protein	Q5FHD8	Innermembrane	Cytoplasmic	Extracellular	OuterMembrane	Cytoplasmic	Unknown
ERGA_CDS_02810	Putative proline/betaine transporter	Q5FHD7	Innermembrane	Innermembrane	InnerMembrane			Innermembrane
ERGA_CDS_02820	Proline/betaine transporter	Q5FHD6	Innermembrane	Innermembrane	InnerMembrane			Innermembrane
ERGA_CDS_02830	Putative uncharacterized protein	Q5FHD5	Cytoplasmic	Unknown	Cytoplasmic			Cytoplasmic
ERGA_CDS_02840	Single-stranded DNA-binding protein	Q5FHD4	Cytoplasmic	Cytoplasmic	Cytoplasmic			Cytoplasmic
ERGA_CDS_02850	Putative uncharacterized protein	Q5FHD3	Cytoplasmic	Cytoplasmic	Cytoplasmic			Cytoplasmic
ERGA_CDS_02860	Aspartyl/glutamyl-tRNA(Asn/Gln) amidotransferase subunit B	Q5FHD2	Cytoplasmic	Cytoplasmic	Cytoplasmic			Cytoplasmic
ERGA_CDS_02870	Enoyl-[acyl-carrier-protein] reductase [NADH]	Q5FHH9	Cytoplasmic	Innermembrane	Cytoplasmic			Cytoplasmic
ERGA_CDS_02880	Chromosomal replication initiator protein DnaA	Q5FHH8	Cytoplasmic	Unknown	OuterMembrane	Cytoplasmic		Unknown
ERGA_CDS_02890	Putative uncharacterized protein	Q5FHH7	Cytoplasmic	Unknown	Cytoplasmic			Cytoplasmic
ERGA_CDS_02900	Putative uncharacterized protein	Q5FHH6	Innermembrane	Cytoplasmic	Cytoplasmic			Cytoplasmic
ERGA_CDS_02910	Probable nicotinate-nucleotide adenylyltransferase	Q5FHH5	Cytoplasmic	Innermembrane	OuterMembrane	Cytoplasmic		Unknown
ERGA_CDS_02920	Pyridoxine 5'-phosphate synthase	Q5FHH4	Cytoplasmic	Cytoplasmic	Cytoplasmic			Cytoplasmic
ERGA_CDS_02930	Putative DNA-binding protein HU	Q5FHH3	Extracellular	Unknown	Periplasmic	Cytoplasmic		Unknown
ERGA_CDS_02940	DNA polymerase III subunit gamma	Q5FHH2	Cytoplasmic	Cytoplasmic	Cytoplasmic			Cytoplasmic
ERGA_CDS_02950	Putative uncharacterized protein	Q5FHH1	Cytoplasmic	Cytoplasmic	Cytoplasmic			Cytoplasmic
ERGA_CDS_02960	Dephospho-CoA kinase	Q5FHH0	Cytoplasmic	Cytoplasmic	Cytoplasmic			Cytoplasmic
ERGA_CDS_02970	Phosphomethylpyrimidine synthase	Q5FHG9	Cytoplasmic	Cytoplasmic	Cytoplasmic			Cytoplasmic
ERGA_CDS_02980	Putative uncharacterized protein	Q5FHG8	Cytoplasmic	Cytoplasmic	Extracellular			Cytoplasmic
ERGA_CDS_02990	DNA-directed RNA polymerase subunit omega	Q5FHG7	Extracellular	Unknown	Extracellular	Cytoplasmic		Unknown
ERGA_CDS_03000	Putative uncharacterized protein	Q5FHG6	Extracellular	Unknown	Cytoplasmic			Cytoplasmic
ERGA_CDS_03010	Leucine--tRNA ligase leuS	Q5FHG5	Cytoplasmic	Cytoplasmic	Cytoplasmic			Cytoplasmic
ERGA_CDS_03020	Putative uncharacterized protein	Q5FHG4	Cytoplasmic	Innermembrane	Periplasmic	Cytoplasmic		Unknown
ERGA_CDS_03030	Putative uncharacterized protein	Q5FHG3	Cytoplasmic	Cytoplasmic	Cytoplasmic			Cytoplasmic
ERGA_CDS_03040	Orotidine 5'-phosphate decarboxylase	Q5FHG2	Cytoplasmic	Cytoplasmic	Cytoplasmic			Cytoplasmic
ERGA_CDS_03050	5'-nucleotidase SurE surE	Q5FHG1	Extracellular	Unknown	Extracellular			Extracellular
ERGA_CDS_03060	Cytochrome c-type biogenesis protein	Q5FHG0	Cytoplasmic	Innermembrane	Periplasmic	Cytoplasmic		Unknown
ERGA_CDS_03070	NADH-quinone oxidoreductase subunit C	Q5FHF9	Cytoplasmic	Cytoplasmic	Cytoplasmic			Cytoplasmic
ERGA_CDS_03080	NADH-quinone oxidoreductase chain C	Q5FHF8	Cytoplasmic	Cytoplasmic	Cytoplasmic			Cytoplasmic
ERGA_CDS_03090	NADH-quinone oxidoreductase subunit B	Q5FHF7	Cytoplasmic	Innermembrane	Periplasmic			Innermembrane
ERGA_CDS_03100	NADH-quinone oxidoreductase subunit A	Q5FHF6	Innermembrane	Innermembrane	InnerMembrane			Innermembrane
ERGA_CDS_03110	UvrABC system protein A (UvrA protein)	Q5FHI0	Cytoplasmic	Cytoplasmic	OuterMembrane			Cytoplasmic
ERGA_CDS_03120	Putative N utilization substance protein B homolog	Q5FHK4	Extracellular	Unknown	Cytoplasmic			Cytoplasmic
ERGA_CDS_03130	6,7-dimethyl-8-ribityllumazine synthase	Q5FHK3	Cytoplasmic	Cytoplasmic	Periplasmic	Cytoplasmic		Unknown
ERGA_CDS_03140	Membrane protein insertase YidC	Q5FHK2	Innermembrane	Innermembrane	OuterMembrane	InnerMembrane		Unknown
ERGA_CDS_03150	Putative uncharacterized protein	Q5FHK1	Innermembrane	Innermembrane	InnerMembrane			Innermembrane
ERGA_CDS_03160	CDP-diacylglycerol--serine O-phosphatidyltransferase	Q5FHK0	Innermembrane	Innermembrane	InnerMembrane			Innermembrane
ERGA_CDS_03170	Phosphatidylserine decarboxylase proenzyme	Q5FHJ9	Innermembrane	Innermembrane	InnerMembrane			Innermembrane
ERGA_CDS_03180	Putative uncharacterized protein	Q5FHJ8	Cytoplasmic	Cytoplasmic	Cytoplasmic			Cytoplasmic
ERGA_CDS_03190	Elongation factor P	Q5FHJ7	Cytoplasmic	Cytoplasmic	Cytoplasmic			Cytoplasmic
ERGA_CDS_03200	Inositol-1-monophosphatase	Q5FHJ6	Cytoplasmic	Cytoplasmic	Extracellular	OuterMembrane		Unknown
ERGA_CDS_03210	Putative uncharacterized protein	Q5FHJ5	Cytoplasmic	Unknown	Cytoplasmic			Cytoplasmic
ERGA_CDS_03220	Pseudouridine synthase	Q5FHJ4	Cytoplasmic	Cytoplasmic	Cytoplasmic			Cytoplasmic
ERGA_CDS_03230	Putative regulatory component of sensory transduction system	Q5FHJ3	Cytoplasmic	Cytoplasmic	Cytoplasmic			Cytoplasmic
ERGA_CDS_03240	Putative uncharacterized protein	Q5FHJ2	Extracellular	Unknown	Periplasmic	Cytoplasmic		Unknown
ERGA_CDS_03250	Putative uncharacterized protein	Q5FHJ1	Cytoplasmic	Innermembrane	Cytoplasmic			Cytoplasmic
ERGA_CDS_03260	Putative uncharacterized protein	Q5FHJ0	Innermembrane	Innermembrane	InnerMembrane			Innermembrane
ERGA_CDS_03270	Cysteine--tRNA ligase	Q5FHI9	Cytoplasmic	Cytoplasmic	Cytoplasmic			Cytoplasmic
ERGA_CDS_03280	Putative uncharacterized protein	Q5FHI8	OuterMembrane	Unknown	OuterMembrane			Outermembrane
ERGA_CDS_03290	Ribonucleoside-diphosphate reductase subunit beta	Q5FHI7	Cytoplasmic	Cytoplasmic	Cytoplasmic			Cytoplasmic
ERGA_CDS_03300	Putative uncharacterized protein	Q5FHI6	Cytoplasmic	Unknown	Extracellular	InnerMembrane	Cytoplasmic	Unknown
ERGA_CDS_03310	Putative uncharacterized protein	Q5FHI5	Cytoplasmic	Unknown	Periplasmic			Cytoplasmic
ERGA_CDS_03320	Putative uncharacterized protein	Q5FHI4	Extracellular	Unknown	Extracellular			Extracellular
ERGA_CDS_03330	Putative uncharacterized protein	Q5FHI3	Cytoplasmic	Cytoplasmic	InnerMembrane	Cytoplasmic		Unknown
ERGA_CDS_03340	DNA primase DnaG	Q5FHI2	Cytoplasmic	Cytoplasmic	OuterMembrane	Cytoplasmic		Unknown
ERGA_CDS_03350	RNA polymerase sigma factor RpoD	Q5FHI1	Cytoplasmic	Cytoplasmic	Cytoplasmic			Cytoplasmic
ERGA_CDS_03360	tRNA-dihydrouridine synthase	Q5FHM6	Cytoplasmic	Cytoplasmic	Periplasmic	Cytoplasmic		Unknown
ERGA_CDS_03370	4-diphosphocytidyl-2-C-methyl-D-erythritol kinase	Q5FHM5	OuterMembrane	Unknown	InnerMembrane	Cytoplasmic		Unknown
ERGA_CDS_03380	Periplasmic divalent cation tolerance protein	Q5FHM4	Cytoplasmic	Cytoplasmic	Cytoplasmic			Cytoplasmic
ERGA_CDS_03390	Putative histidine kinase sensor protein	Q5FHM3	Innermembrane	Innermembrane	Cytoplasmic			Innermembrane
ERGA_CDS_03400	Putative O-methyltransferase	Q5FHM2	Cytoplasmic	Cytoplasmic	Extracellular			Cytoplasmic
ERGA_CDS_03410	Putative uncharacterized protein	Q5FHM1	Cytoplasmic	Unknown	Cytoplasmic			Cytoplasmic
ERGA_CDS_03420	Putative uncharacterized protein	Q5FHM0	Extracellular	Unknown	InnerMembrane	Cytoplasmic		Unknown
ERGA_CDS_03430	DNA topoisomerase TopA	Q5FHL9	Cytoplasmic	Cytoplasmic	OuterMembrane			Cytoplasmic
ERGA_CDS_03440	Putative uncharacterized protein	Q5FHL8	Extracellular	Unknown	Extracellular	Periplasmic	Cytoplasmic	Unknown
ERGA_CDS_03450	Putative uncharacterized protein	Q5FHL7	Cytoplasmic	Cytoplasmic	Cytoplasmic			Cytoplasmic
ERGA_CDS_03460	Holo-[acyl-carrier-protein] synthase	Q5FHL6	Extracellular	Unknown	Cytoplasmic			Cytoplasmic
ERGA_CDS_03470	Proline--tRNA ligase	Q5FHL5	Cytoplasmic	Cytoplasmic	OuterMembrane			Cytoplasmic
ERGA_CDS_03480	Putative uncharacterized protein	Q5FHL4	Cytoplasmic	Cytoplasmic	Cytoplasmic			Cytoplasmic
ERGA_CDS_03490	Phosphopantetheine adenylyltransferase	Q5FHL3	Cytoplasmic	Cytoplasmic	Cytoplasmic			Cytoplasmic
ERGA_CDS_03500	Thioredoxin reductase	Q5FHL2	Cytoplasmic	Unknown	Cytoplasmic			Cytoplasmic
ERGA_CDS_03510	Probable peroxiredoxin (26 kDa antigen)	Q5FHL1	Cytoplasmic	Cytoplasmic	Cytoplasmic			Cytoplasmic
ERGA_CDS_03520	Aspartate aminotransferase (Transaminase A)	Q5FHL0	Cytoplasmic	Cytoplasmic	OuterMembrane	Cytoplasmic		Unknown
ERGA_CDS_03530	Putative peptidyl-prolyl cis-trans isomerase D	Q5FHK9	Cytoplasmic	Unknown	OuterMembrane			Outermembrane
ERGA_CDS_03540	Putative uncharacterized protein	Q5FHK8	Extracellular	Unknown	Extracellular	OuterMembrane	Cytoplasmic	Unknown
ERGA_CDS_03550	tRNA pseudouridine synthase B	Q5FHK7	Cytoplasmic	Cytoplasmic	Cytoplasmic			Cytoplasmic
ERGA_CDS_03560	30S ribosomal protein S15 rpsO	Q5FHK6	Cytoplasmic	Cytoplasmic	Cytoplasmic			Cytoplasmic
ERGA_CDS_03570	Polyribonucleotide nucleotidyltransferase pnp	Q5FHK5	Cytoplasmic	Cytoplasmic	OuterMembrane			Cytoplasmic
ERGA_CDS_03580	Putative uncharacterized protein	Q5FHM7	Cytoplasmic	Cytoplasmic	InnerMembrane	Cytoplasmic		Unknown
ERGA_CDS_03590	Elongation factor 4 LepA	Q5FHQ1	Cytoplasmic	Innermembrane	Cytoplasmic			Cytoplasmic
ERGA_CDS_03600	Putative uncharacterized protein	Q5FHQ0	Cytoplasmic	Unknown	Extracellular	OuterMembrane		Unknown
ERGA_CDS_03610	Putative uncharacterized protein	Q5FHP9	Extracellular	Unknown	OuterMembrane	Periplasmic	Cytoplasmic	Unknown
ERGA_CDS_03620	Putative uncharacterized protein	Q5FHP8	OuterMembrane	Unknown	Extracellular			Outermembrane
ERGA_CDS_03630	Putative uncharacterized protein	Q5FHP7	Innermembrane	Innermembrane	OuterMembrane	Periplasmic		Unknown
ERGA_CDS_03640	Putative uncharacterized protein	Q5FHP6	Cytoplasmic	Cytoplasmic	Extracellular	OuterMembrane		Unknown
ERGA_CDS_03650	Fragment of Glutamyl-tRNA(Gln) amidotransferase subunit A (Duplication)	Q5FHP5	Innermembrane	Cytoplasmic	Cytoplasmic			Cytoplasmic
ERGA_CDS_03660	Putative uncharacterized protein	Q5FHP4	Innermembrane	Cytoplasmic	Cytoplasmic			Cytoplasmic
ERGA_CDS_03670	Putative uncharacterized protein	Q5FHP3	Cytoplasmic	Unknown	Cytoplasmic			Cytoplasmic
ERGA_CDS_03680	Putative uncharacterized protein	Q5FHP2	Extracellular	Unknown	OuterMembrane			Outermembrane
ERGA_CDS_03690	Putative uncharacterized protein	Q5FHP1	Extracellular	Unknown	OuterMembrane			Outermembrane
ERGA_CDS_03700	Putative uncharacterized protein	Q5FHP0	Extracellular	Unknown	Cytoplasmic			Cytoplasmic
ERGA_CDS_03710	Peptide chain release factor 2 (RF-2)	Q5FHN9	Cytoplasmic	Cytoplasmic	Extracellular	OuterMembrane		Unknown
ERGA_CDS_03720	Probable transcriptional regulatory protein	Q5FHN8	Cytoplasmic	Cytoplasmic	Cytoplasmic			Cytoplasmic
ERGA_CDS_03730	Glutamyl-tRNA(Gln) amidotransferase subunit A	Q5FHN7	Cytoplasmic	Cytoplasmic	OuterMembrane			Cytoplasmic
ERGA_CDS_03740	Folylpolyglutamate synthase	Q5FHN6	Cytoplasmic	Cytoplasmic	Cytoplasmic			Cytoplasmic
ERGA_CDS_03750	Porphobilinogen deaminase	Q5FHN5	Cytoplasmic	Cytoplasmic	Cytoplasmic			Cytoplasmic
ERGA_CDS_03760	Putative uncharacterized protein	Q5FHN4	Innermembrane	Innermembrane	Cytoplasmic			Innermembrane
ERGA_CDS_03770	GTP-binding protein TypA/BipA homolog	Q5FHN3	Cytoplasmic	Innermembrane	Cytoplasmic			Cytoplasmic
ERGA_CDS_03780	Putative uncharacterized protein	Q5FHN2	Extracellular	Unknown	Cytoplasmic			Cytoplasmic
ERGA_CDS_03790	NADH-quinone oxidoreductase subunit I	Q5FHN1	Innermembrane	Cytoplasmic	Cytoplasmic			Cytoplasmic
ERGA_CDS_03800	Signal peptidase I LepB	Q5FHN0	Cytoplasmic	Innermembrane	Periplasmic	Cytoplasmic		Unknown
ERGA_CDS_03810	Putative uncharacterized protein	Q5FHM9	Extracellular	Unknown	Extracellular	Cytoplasmic		Unknown
ERGA_CDS_03820	Deoxyguanosinetriphosphate triphosphohydrolase-like protein	Q5FHM8	Cytoplasmic	Cytoplasmic	Cytoplasmic			Cytoplasmic
ERGA_CDS_03830	Putative uncharacterized protein	Q5FH29	Cytoplasmic	Cytoplasmic	Extracellular	OuterMembrane	Periplasmic	Unknown
ERGA_CDS_03840	Putative uncharacterized protein	Q5FH28	Innermembrane	Innermembrane	InnerMembrane			Innermembrane
ERGA_CDS_03850	Argininosuccinate synthase	Q5FH27	Cytoplasmic	Cytoplasmic	Cytoplasmic			Cytoplasmic
ERGA_CDS_03860	Putative uncharacterized protein	Q5FH26	OuterMembrane	Unknown	OuterMembrane			Outermembrane
ERGA_CDS_03870	Putative uncharacterized protein	Q5FH25	OuterMembrane	OuterMembrane	OuterMembrane			Outermembrane
ERGA_CDS_03880	Arginine biosynthesis bifunctional protein ArgJ	Q5FH24	Cytoplasmic	Cytoplasmic	Extracellular			Cytoplasmic
ERGA_CDS_03890	Exodeoxyribonuclease III	Q5FH23	Cytoplasmic	Cytoplasmic	Cytoplasmic			Cytoplasmic
ERGA_CDS_03900	Putative uncharacterized protein	Q5FH22	Innermembrane	Innermembrane	InnerMembrane			Innermembrane
ERGA_CDS_03910	Putative uncharacterized protein	Q5FH21	Innermembrane	Innermembrane	InnerMembrane			Innermembrane
ERGA_CDS_03920	3-oxoacyl-[acyl-carrier protein] reductase	Q5FH20	Cytoplasmic	Cytoplasmic	Cytoplasmic			Cytoplasmic
ERGA_CDS_03930	Bifunctional putA protein (Proline dehydrogenase and delta-1-pyrroline-5-carboxylate dehydrogenase)	Q5FH19	Cytoplasmic	Cytoplasmic	Cytoplasmic			Cytoplasmic
ERGA_CDS_03940	Putative uncharacterized protein	Q5FH18	Extracellular	Unknown	Extracellular	OuterMembrane	Cytoplasmic	Unknown
ERGA_CDS_03950	Adenosylmethionine-8-amino-7-oxononanoate aminotransferase	Q5FH17	Cytoplasmic	Cytoplasmic	Cytoplasmic			Cytoplasmic
ERGA_CDS_03960	Putative uncharacterized protein	Q5FH16	Extracellular	Unknown	OuterMembrane			Outermembrane
ERGA_CDS_03970	Putative uncharacterized protein	Q5FH44	Extracellular	Unknown	Periplasmic	Cytoplasmic		Unknown
ERGA_CDS_03980	Putative uncharacterized protein	Q5FH43	Cytoplasmic	Unknown	Extracellular	Periplasmic	Cytoplasmic	Unknown
ERGA_CDS_03990	Putative uncharacterized protein	Q5FH42	Cytoplasmic	Unknown	Cytoplasmic			Cytoplasmic
ERGA_CDS_04000	Putative uncharacterized protein	Q5FH41	Extracellular	Unknown	Cytoplasmic			Cytoplasmic
ERGA_CDS_04010	Putative uncharacterized protein	Q5FH40	Cytoplasmic	Cytoplasmic	Cytoplasmic			Cytoplasmic
ERGA_CDS_04020	Putative uncharacterized protein	Q5FH39	Extracellular	Unknown	Cytoplasmic			Cytoplasmic
ERGA_CDS_04030	50S ribosomal protein L36	Q5FH38	Extracellular	Unknown	Cytoplasmic			Cytoplasmic
ERGA_CDS_04040	RNA polymerase sigma-32 factor	Q5FH37	Innermembrane	Cytoplasmic	Cytoplasmic			Cytoplasmic
ERGA_CDS_04050	Probable sigma(54) modulation protein	Q5FH36	Extracellular	Cytoplasmic	Cytoplasmic			Cytoplasmic
ERGA_CDS_04060	Putative uncharacterized protein	Q5FH35	OuterMembrane	Unknown	OuterMembrane			Outermembrane
ERGA_CDS_04070	ATP synthase gamma chain	Q5FH34	Innermembrane	Unknown	Extracellular	OuterMembrane		Unknown
ERGA_CDS_04080	GTP cyclohydrolase 1	Q5FH33	OuterMembrane	Cytoplasmic	Cytoplasmic			Cytoplasmic
ERGA_CDS_04090	PmbA protein homolog	Q5FH32	Cytoplasmic	Cytoplasmic	OuterMembrane			Cytoplasmic
ERGA_CDS_04100	Ferredoxin--NADP reductase	Q5FH31	Cytoplasmic	Innermembrane	OuterMembrane	Periplasmic		Unknown
ERGA_CDS_04110	Ribosomal RNA small subunit methyltransferase A	Q5FH30	Cytoplasmic	Cytoplasmic	Cytoplasmic			Cytoplasmic
ERGA_CDS_04120	Triosephosphate isomerase	Q5FGU5	Cytoplasmic	Cytoplasmic	OuterMembrane	Cytoplasmic		Unknown
ERGA_CDS_04130	Putative uncharacterized protein	Q5FGU4	Extracellular	Unknown	OuterMembrane	Cytoplasmic		Unknown
ERGA_CDS_04140	Probable tRNA threonylcarbamoyladenosine biosynthesis protein	Q5FGU3	Extracellular	Extracellular	Cytoplasmic			Extracellular
ERGA_CDS_04150	Putative uncharacterized protein	Q5FGU2	Innermembrane	Innermembrane	Extracellular	InnerMembrane	Cytoplasmic	Unknown
ERGA_CDS_04160	Putative uncharacterized protein	Q5FGU1	Innermembrane	Innermembrane	OuterMembrane	InnerMembrane	Cytoplasmic	Unknown
ERGA_CDS_04170	Putative uncharacterized protein	Q5FGU0	Cytoplasmic	Cytoplasmic	Cytoplasmic			Cytoplasmic
ERGA_CDS_04180	Malate dehydrogenase	Q5FGT9	OuterMembrane	Cytoplasmic	Cytoplasmic			Cytoplasmic
ERGA_CDS_04190	Putative uncharacterized protein	Q5FGT8	Extracellular	Unknown	Cytoplasmic			Cytoplasmic
ERGA_CDS_04200	Ribose-5-phosphate isomerase	Q5FGT7	Cytoplasmic	Cytoplasmic	Cytoplasmic			Cytoplasmic
ERGA_CDS_04210	3-demethylubiquinone-9 3-methyltransferase	Q5FGT6	Cytoplasmic	Cytoplasmic	Cytoplasmic			Cytoplasmic
ERGA_CDS_04220	Putative uncharacterized protein	Q5FGT5	Extracellular	Unknown	Cytoplasmic			Cytoplasmic
ERGA_CDS_04230	Putative uncharacterized protein	Q5FGT4	Cytoplasmic	Unknown	Periplasmic	Cytoplasmic		Unknown
ERGA_CDS_04240	Cysteine desulfurase (NifS protein homolog) duplication	Q5FGT3	Cytoplasmic	Cytoplasmic	OuterMembrane	Cytoplasmic		Unknown
ERGA_CDS_04250	Cysteine desulfurase	Q5FGT2	Cytoplasmic	Cytoplasmic	Cytoplasmic			Cytoplasmic
ERGA_CDS_04260	NifU-like protein	Q5FGT1	Cytoplasmic	Cytoplasmic	Periplasmic			Cytoplasmic
ERGA_CDS_04270	Putative uncharacterized protein	Q5FGT0	Cytoplasmic	Cytoplasmic	Cytoplasmic			Cytoplasmic
ERGA_CDS_04280	Co-chaperone protein hscB (Hsc20)	Q5FGS9	Cytoplasmic	Cytoplasmic	Cytoplasmic			Cytoplasmic
ERGA_CDS_04290	Chaperone protein hscA homolog	Q5FGS8	Cytoplasmic	Cytoplasmic	Cytoplasmic			Cytoplasmic
ERGA_CDS_04300	Ferredoxin	Q5FGS7	Extracellular	Cytoplasmic	Cytoplasmic			Cytoplasmic
ERGA_CDS_04310	Putative uncharacterized protein	Q5FGS6	Extracellular	Unknown	OuterMembrane	Periplasmic		Unknown
ERGA_CDS_04320	Putative cytochrome c-type biogenesis protein	Q5FGS5	Cytoplasmic	Unknown	InnerMembrane			Cytoplasmic
ERGA_CDS_04330	Lysine--tRNA ligase	Q5FGS4	Cytoplasmic	Cytoplasmic	Cytoplasmic			Cytoplasmic
ERGA_CDS_04340	Putative uncharacterized protein	Q5FGS3	OuterMembrane	Unknown	OuterMembrane	Cytoplasmic		Unknown
ERGA_CDS_04350	Putative uncharacterized protein	Q5FGS2	Cytoplasmic	Unknown	Cytoplasmic			Cytoplasmic
ERGA_CDS_04360	tRNA pseudouridine synthase A	Q5FGS1	Extracellular	Unknown	Cytoplasmic			Cytoplasmic
ERGA_CDS_04370	Aspartate carbamoyltransferase	Q5FGW9	Cytoplasmic	Cytoplasmic	Cytoplasmic			Cytoplasmic
ERGA_CDS_04380	DNA gyrase subunit B	Q5FGW8	Cytoplasmic	Cytoplasmic	OuterMembrane	Cytoplasmic		Unknown
ERGA_CDS_04390	Putative uncharacterized protein	Q5FGW7	Cytoplasmic	Unknown	Periplasmic	Cytoplasmic		Unknown
ERGA_CDS_04400	NADH-quinone oxidoreductase chain G	Q5FGW6	Cytoplasmic	Cytoplasmic	Cytoplasmic			Cytoplasmic
ERGA_CDS_04410	NADH-quinone oxidoreductase subunit H	Q5FGW5	Innermembrane	Innermembrane	InnerMembrane			Innermembrane
ERGA_CDS_04420	Glutamate--tRNA ligase 2	Q5FGW4	Cytoplasmic	Cytoplasmic	Cytoplasmic			Cytoplasmic
ERGA_CDS_04430	Putative uncharacterized protein	Q5FGW3	Innermembrane	Unknown	InnerMembrane	Cytoplasmic		Unknown
ERGA_CDS_04440	Putative uncharacterized protein	Q5FGW2	Cytoplasmic	Cytoplasmic	Cytoplasmic			Cytoplasmic
ERGA_CDS_04450	Formamidopyrimidine-DNA glycosidase	Q5FGW1	Cytoplasmic	Cytoplasmic	Extracellular	Cytoplasmic		Unknown
ERGA_CDS_04460	Putative uncharacterized protein	Q5FGW0	Extracellular	Unknown	OuterMembrane			Outermembrane
ERGA_CDS_04470	Probable 3-hydroxyacyl-CoA dehydrogenase	Q5FGV9	Extracellular	Cytoplasmic	OuterMembrane			Cytoplasmic
ERGA_CDS_04480	Putative uncharacterized protein	Q5FGV8	Extracellular	Unknown	Extracellular	OuterMembrane	Periplasmic	Unknown
ERGA_CDS_04490	tRNA dimethylallyltransferase	Q5FGV7	Cytoplasmic	Cytoplasmic	Cytoplasmic			Cytoplasmic
ERGA_CDS_04500	Putative uncharacterized protein	Q5FGV6	Cytoplasmic	Cytoplasmic	Cytoplasmic			Cytoplasmic
ERGA_CDS_04510	Putative uncharacterized protein	Q5FGV5	OuterMembrane	Unknown	OuterMembrane	Cytoplasmic		Unknown
ERGA_CDS_04520	VirB8 protein	Q5FGV4	OuterMembrane	OuterMembrane	OuterMembrane			Outermembrane
ERGA_CDS_04530	NADH-quinone oxidoreductase subunit D	Q5FGV3	Cytoplasmic	Cytoplasmic	Cytoplasmic			Cytoplasmic
ERGA_CDS_04540	NADH-quinone oxidoreductase chain E	Q5FGV2	Cytoplasmic	Unknown	Periplasmic	Cytoplasmic		Unknown
ERGA_CDS_04550	Putative uncharacterized protein	Q5FGV1	Innermembrane	Innermembrane	InnerMembrane	Cytoplasmic		Unknown
ERGA_CDS_04560	Putative uncharacterized protein	Q5FGV0	Cytoplasmic	Cytoplasmic	OuterMembrane			Cytoplasmic
ERGA_CDS_04570	Similar to human Propionyl-CoA carboxylase beta chain	Q5FGU9	Cytoplasmic	Cytoplasmic	Cytoplasmic			Cytoplasmic
ERGA_CDS_04580	Putative uncharacterized protein	Q5FGU8	OuterMembrane	Unknown	OuterMembrane			Outermembrane
ERGA_CDS_04590	Propionyl-CoA carboxylase beta chain	Q5FGU7	Extracellular	Unknown	Cytoplasmic			Cytoplasmic
ERGA_CDS_04600	Acetylglutamate kinase	Q5FGU6	Cytoplasmic	Cytoplasmic	Cytoplasmic			Cytoplasmic
ERGA_CDS_04610	Probable GTP-binding protein EngB	Q5FGZ3	Cytoplasmic	Cytoplasmic	Cytoplasmic			Cytoplasmic
ERGA_CDS_04620	Peptide chain release factor 1	Q5FGZ2	Cytoplasmic	Cytoplasmic	Cytoplasmic			Cytoplasmic
ERGA_CDS_04630	Proton/sodium-glutamate symport protein	Q5FGZ1	Innermembrane	Innermembrane	InnerMembrane			Innermembrane
ERGA_CDS_04640	DNA recombination protein rmuC homolog	Q5FGZ0	Extracellular	Cytoplasmic	Cytoplasmic			Cytoplasmic
ERGA_CDS_04650	Putative uncharacterized protein	Q5FGY9	Cytoplasmic	Unknown	Extracellular	OuterMembrane	Cytoplasmic	Unknown
ERGA_CDS_04660	Serine--tRNA ligase	Q5FGY8	Cytoplasmic	Cytoplasmic	Cytoplasmic			Cytoplasmic
ERGA_CDS_04670	Coproporphyrinogen III oxidase	Q5FGY7	Cytoplasmic	Cytoplasmic	Extracellular	OuterMembrane		Unknown
ERGA_CDS_04680	Putative uncharacterized protein	Q5FGY6	Cytoplasmic	Cytoplasmic	Cytoplasmic			Cytoplasmic
ERGA_CDS_04690	Probable transaldolase	Q5FGY5	Cytoplasmic	Cytoplasmic	Cytoplasmic			Cytoplasmic
ERGA_CDS_04700	Putative ATP synthase epsilon chain 2	Q5FGY4	Cytoplasmic	Cytoplasmic	Cytoplasmic			Cytoplasmic
ERGA_CDS_04710	ATP synthase subunit beta	Q5FGY3	Cytoplasmic	Innermembrane	Cytoplasmic			Cytoplasmic
ERGA_CDS_04720	Magnesium transporter	Q5FGY2	Innermembrane	Innermembrane	InnerMembrane			Innermembrane
ERGA_CDS_04730	Putative uncharacterized protein	Q5FGY1	Extracellular	Unknown	Periplasmic	Cytoplasmic		Unknown
ERGA_CDS_04740	Putative uncharacterized protein	Q5FGY0	Innermembrane	Innermembrane	Periplasmic	InnerMembrane	Cytoplasmic	Unknown
ERGA_CDS_04750	Putative uncharacterized protein	Q5FGX9	Extracellular	Unknown	Extracellular	Periplasmic		Unknown
ERGA_CDS_04760	Putative uncharacterized protein	Q5FGX8	Extracellular	Unknown	InnerMembrane	Cytoplasmic		Unknown
ERGA_CDS_04770	Putative uncharacterized protein	Q5FGX7	Cytoplasmic	Cytoplasmic	Cytoplasmic			Cytoplasmic
ERGA_CDS_04780	ATP-dependent Clp protease ATP-binding subunit	Q5FGX6	Cytoplasmic	Cytoplasmic	Cytoplasmic			Cytoplasmic
ERGA_CDS_04790	Putative uncharacterized protein	Q5FGX5	Innermembrane	Innermembrane	InnerMembrane			Innermembrane
ERGA_CDS_04800	Putative Ribosome-binding factor A	Q5FGX4	Cytoplasmic	Cytoplasmic	Cytoplasmic			Cytoplasmic
ERGA_CDS_04810	Translation initiation factor IF-2	Q5FGX3	Cytoplasmic	Cytoplasmic	Cytoplasmic			Cytoplasmic
ERGA_CDS_04820	Transcription elongation protein	Q5FGX2	Cytoplasmic	Cytoplasmic	Cytoplasmic			Cytoplasmic
ERGA_CDS_04830	Probable aminoglycoside efflux pump (Acriflavine resistance protein D)	Q5FGX1	Innermembrane	Innermembrane	InnerMembrane			Innermembrane
ERGA_CDS_04840	Sec-independent protein translocase protein TatC	Q5FGX0	Innermembrane	Innermembrane	InnerMembrane			Innermembrane
ERGA_CDS_04850	4-hydroxy-3-methylbut-2-en-1-yl diphosphate synthase	Q5FHA6	Cytoplasmic	Cytoplasmic	Cytoplasmic			Cytoplasmic
ERGA_CDS_04860	Putative uncharacterized protein	Q5FHA5	Extracellular	Cytoplasmic	Extracellular	OuterMembrane	Periplasmic	Unknown
ERGA_CDS_04870	1-deoxy-D-xylulose 5-phosphate reductoisomerase	Q5FHA4	Innermembrane	Cytoplasmic	InnerMembrane			Innermembrane
ERGA_CDS_04880	NADH-quinone oxidoreductase subunit N	Q5FHA3	Innermembrane	Innermembrane	InnerMembrane			Innermembrane
ERGA_CDS_04890	NADH-quinone oxidoreductase chain M	Q5FHA2	Innermembrane	Innermembrane	InnerMembrane			Innermembrane
ERGA_CDS_04900	NADH-quinone oxidoreductase chain L	Q5FHA1	Innermembrane	Innermembrane	InnerMembrane			Innermembrane
ERGA_CDS_04910	NADH-quinone oxidoreductase subunit K	Q5FHA0	Innermembrane	Innermembrane	InnerMembrane			Innermembrane
ERGA_CDS_04920	NADH-quinone oxidoreductase chain J	Q5FH99	Innermembrane	Innermembrane	InnerMembrane			Innermembrane
ERGA_CDS_04930	NADH-quinone oxidoreductase chain F	Q5FH98	Innermembrane	Cytoplasmic	Cytoplasmic			Cytoplasmic
ERGA_CDS_04940	50S ribosomal protein L27	Q5FH97	Cytoplasmic	Cytoplasmic	Cytoplasmic			Cytoplasmic
ERGA_CDS_04950	50S ribosomal protein L21	Q5FH96	Cytoplasmic	Cytoplasmic	Cytoplasmic			Cytoplasmic
ERGA_CDS_04960	Enolase	Q5FH95	Cytoplasmic	Cytoplasmic	Cytoplasmic			Cytoplasmic
ERGA_CDS_04970	GTPase Obg	Q5FH94	Cytoplasmic	Cytoplasmic	Cytoplasmic			Cytoplasmic
ERGA_CDS_04980	Ribosomal RNA small subunit methyltransferase H	Q5FH93	Cytoplasmic	Cytoplasmic	OuterMembrane	Cytoplasmic		Unknown
ERGA_CDS_04990	Putative uncharacterized protein	Q5FH92	Extracellular	Unknown	Periplasmic	Cytoplasmic		Unknown
ERGA_CDS_05000	Isoleucine--tRNA ligase	Q5FH91	Cytoplasmic	Cytoplasmic	Cytoplasmic			Cytoplasmic
ERGA_CDS_05010	Bacterioferritin comigratory protein	Q5FH90	Cytoplasmic	Unknown	Cytoplasmic			Cytoplasmic
ERGA_CDS_05020	Ribosomal RNA small subunit methyltransferase E	Q5FH89	Extracellular	Cytoplasmic	Cytoplasmic			Cytoplasmic
ERGA_CDS_05030	Putative uncharacterized protein	Q5FH88	Cytoplasmic	Cytoplasmic	Cytoplasmic			Cytoplasmic
ERGA_CDS_05040	Arginine--tRNA ligase	Q5FH87	Cytoplasmic	Cytoplasmic	Cytoplasmic			Cytoplasmic
ERGA_CDS_05050	Putative DNA repair protein RecO	Q5FH86	Extracellular	Cytoplasmic	OuterMembrane	Cytoplasmic		Unknown
ERGA_CDS_05060	Putative uncharacterized protein	Q5FH85	Extracellular	Extracellular	Extracellular			Extracellular
ERGA_CDS_05070	Ribosomal RNA large subunit methyltransferase E	Q5FH15	Cytoplasmic	Cytoplasmic	Cytoplasmic			Cytoplasmic
ERGA_CDS_05080	Putative dihydrolipoamide dehydrogenase	Q5FH14	Cytoplasmic	Unknown	Cytoplasmic			Cytoplasmic
ERGA_CDS_05090	Putative uncharacterized protein	Q5FH13	Cytoplasmic	Cytoplasmic	Cytoplasmic			Cytoplasmic
ERGA_CDS_05100	Putative uncharacterized protein	Q5FH12	Innermembrane	Innermembrane	Periplasmic	InnerMembrane	Cytoplasmic	Unknown
ERGA_CDS_05110	Putative uncharacterized protein	Q5FH11	Innermembrane	Innermembrane	InnerMembrane			Innermembrane
ERGA_CDS_05120	Thiamine-monophosphate kinase	Q5FH10	OuterMembrane	Unknown	Extracellular	Cytoplasmic		Unknown
ERGA_CDS_05130	DNA polymerase III, epsilon chain	Q5FH09	Cytoplasmic	Cytoplasmic	Cytoplasmic			Cytoplasmic
ERGA_CDS_05140	Putative uncharacterized protein	Q5FH08	OuterMembrane	Unknown	OuterMembrane			Outermembrane
ERGA_CDS_05150	Putative uncharacterized protein	Q5FH07	OuterMembrane	OuterMembrane	OuterMembrane			Outermembrane
ERGA_CDS_05160	Similar to human and bovine Cytochrome c1	Q5FH06	Cytoplasmic	Unknown	OuterMembrane	Periplasmic	Cytoplasmic	Unknown
ERGA_CDS_05170	Cytochrome b PetB	Q5FH05	Innermembrane	Innermembrane	InnerMembrane			Innermembrane
ERGA_CDS_05180	Ubiquinol-cytochrome c reductase iron-sulfur subunit PetA	Q5FH04	Innermembrane	Innermembrane	Periplasmic	Cytoplasmic		Unknown
ERGA_CDS_05190	Putative uncharacterized protein	Q5FH03	Innermembrane	Innermembrane	InnerMembrane			Innermembrane
ERGA_CDS_05200	Putative uncharacterized protein	Q5FH02	Innermembrane	Innermembrane	Cytoplasmic			Innermembrane
ERGA_CDS_05210	High-affinity zinc uptake system membrane protein	Q5FH01	Innermembrane	Innermembrane	InnerMembrane			Innermembrane
ERGA_CDS_05220	Putative uncharacterized protein	Q5FH00	Cytoplasmic	Unknown	Cytoplasmic			Cytoplasmic
ERGA_CDS_05230	Elongation factor Tsf	Q5FGZ9	OuterMembrane	Cytoplasmic	Cytoplasmic			Cytoplasmic
ERGA_CDS_05240	30S ribosomal protein S2	Q5FGZ8	Cytoplasmic	Cytoplasmic	Cytoplasmic			Cytoplasmic
ERGA_CDS_05250	Maf-like protein	Q5FGZ7	Cytoplasmic	Cytoplasmic	OuterMembrane	Periplasmic	Cytoplasmic	Unknown
ERGA_CDS_05260	Translation initiation factor IF-1	Q5FGZ6	Cytoplasmic	Cytoplasmic	Cytoplasmic			Cytoplasmic
ERGA_CDS_05270	Putative uncharacterized protein	Q5FGZ5	Innermembrane	Innermembrane	OuterMembrane	Cytoplasmic		Unknown
ERGA_CDS_05280	Dihydrolipoyl dehydrogenase	Q5FGZ4	Cytoplasmic	Cytoplasmic	Cytoplasmic			Cytoplasmic
ERGA_CDS_05290	Putative uncharacterized protein	Q5FFL9	OuterMembrane	Unknown	OuterMembrane			Outermembrane
ERGA_CDS_05300	2,3-bisphosphoglycerate-independent phosphoglycerate mutase	Q5FFL8	Cytoplasmic	Cytoplasmic	Cytoplasmic			Cytoplasmic
ERGA_CDS_05310	GTPase Der	Q5FFL7	Cytoplasmic	Cytoplasmic	Cytoplasmic			Cytoplasmic
ERGA_CDS_05320	Carbamoyl-phosphate synthase small chain	Q5FFL6	Cytoplasmic	Cytoplasmic	Extracellular			Cytoplasmic
ERGA_CDS_05330	4-hydroxy-3-methylbut-2-enyl diphosphate reductase	Q5FFL5	Cytoplasmic	Cytoplasmic	Cytoplasmic			Cytoplasmic
ERGA_CDS_05340	Putative Deoxyuridine 5-triphosphate nucleotidohydrolase	Q5FFL4	Extracellular	Unknown	Cytoplasmic			Cytoplasmic
ERGA_CDS_05350	Putative uncharacterized protein	Q5FFL3	Extracellular	Cytoplasmic	Cytoplasmic			Cytoplasmic
ERGA_CDS_05360	Putative uncharacterized protein	Q5FFL2	Innermembrane	Innermembrane	Extracellular	OuterMembrane		Unknown
ERGA_CDS_05370	Putative uncharacterized protein	Q5FFL1	OuterMembrane	Innermembrane	Extracellular	OuterMembrane		Unknown
ERGA_CDS_05380	Putative uncharacterized protein	Q5FFL0	OuterMembrane	Innermembrane	OuterMembrane			Outermembrane
ERGA_CDS_05390	Putative uncharacterized protein	Q5FFK9	OuterMembrane	Innermembrane	InnerMembrane			Innermembrane
ERGA_CDS_05400	VIRB4 protein	Q5FFK8	Cytoplasmic	Innermembrane	Cytoplasmic			Cytoplasmic
ERGA_CDS_05410	Putative uncharacterized protein	Q5FFK7	Innermembrane	Innermembrane	InnerMembrane	Cytoplasmic		Unknown
ERGA_CDS_05420	Superoxide dismutase sodB	Q5FFK6	Cytoplasmic	Periplasmic	Extracellular			Cytoplasmic
ERGA_CDS_05430	Phosphate transport system permease protein	Q5FFK5	Innermembrane	Innermembrane	InnerMembrane			Innermembrane
ERGA_CDS_05440	Lipoyl synthase	Q5FFK4	Cytoplasmic	Cytoplasmic	Cytoplasmic			Cytoplasmic
ERGA_CDS_05450	Putative uncharacterized protein	Q5FFK3	Cytoplasmic	Cytoplasmic	OuterMembrane			Cytoplasmic
ERGA_CDS_05460	Putative uncharacterized protein	Q5FFK2	Innermembrane	Cytoplasmic	Cytoplasmic			Cytoplasmic
ERGA_CDS_05470	Propionyl-CoA carboxylase alpha chain	Q5FFK1	Cytoplasmic	Cytoplasmic	Cytoplasmic			Cytoplasmic
ERGA_CDS_05480	Pseudouridine synthase	Q5FFK0	Cytoplasmic	Cytoplasmic	Cytoplasmic			Cytoplasmic
ERGA_CDS_05490	Diaminopimelate decarboxylase	Q5FFJ9	Cytoplasmic	Cytoplasmic	Cytoplasmic			Cytoplasmic
ERGA_CDS_05500	50S ribosomal protein L28	Q5FFP1	Cytoplasmic	Cytoplasmic	Cytoplasmic			Cytoplasmic
ERGA_CDS_05510	Primosomal protein N'	Q5FFP0	Cytoplasmic	Unknown	OuterMembrane			Cytoplasmic
ERGA_CDS_05520	Putative uncharacterized protein	Q5FFN9	Cytoplasmic	Cytoplasmic	Cytoplasmic			Cytoplasmic
ERGA_CDS_05530	Putative uncharacterized protein	Q5FFN8	Extracellular	Unknown	OuterMembrane	Periplasmic	Cytoplasmic	Unknown
ERGA_CDS_05540	Putative uncharacterized protein	Q5FFN7	Cytoplasmic	Cytoplasmic	Cytoplasmic			Cytoplasmic
ERGA_CDS_05550	Putative uncharacterized protein	Q5FFN6	Innermembrane	Innermembrane	Extracellular	OuterMembrane		Unknown
ERGA_CDS_05560	Putative uncharacterized protein	Q5FFN5	Cytoplasmic	Cytoplasmic	Cytoplasmic			Cytoplasmic
ERGA_CDS_05570	GTPase Era	Q5FFN4	Cytoplasmic	Innermembrane	Cytoplasmic			Cytoplasmic
ERGA_CDS_05580	Signal recognition particle protein	Q5FFN3	Cytoplasmic	Innermembrane	Cytoplasmic			Cytoplasmic
ERGA_CDS_05590	NADH dehydrogenase I chain M	Q5FFN2	Innermembrane	Innermembrane	InnerMembrane			Innermembrane
ERGA_CDS_05600	Putative uncharacterized protein	Q5FFN1	Extracellular	Unknown	Cytoplasmic			Cytoplasmic
ERGA_CDS_05610	Putative uncharacterized protein	Q5FFN0	OuterMembrane	Unknown	Cytoplasmic			Cytoplasmic
ERGA_CDS_05620	Putative uncharacterized protein	Q5FFM9	Cytoplasmic	Cytoplasmic	Extracellular	Cytoplasmic		Unknown
ERGA_CDS_05630	Putative uncharacterized protein	Q5FFM8	Extracellular	Unknown	Cytoplasmic			Cytoplasmic
ERGA_CDS_05640	Putative uncharacterized protein	Q5FFM7	Extracellular	Unknown	Extracellular	Periplasmic	Cytoplasmic	Unknown
ERGA_CDS_05650	Putative uncharacterized protein	Q5FFM6	Cytoplasmic	Cytoplasmic	Extracellular	OuterMembrane		Unknown
ERGA_CDS_05660	Putative uncharacterized protein	Q5FFM5	Cytoplasmic	Unknown	Cytoplasmic			Cytoplasmic
ERGA_CDS_05670	Chaperone protein DnaK	Q5FFM4	Cytoplasmic	Cytoplasmic	Cytoplasmic			Cytoplasmic
ERGA_CDS_05680	Ribonuclease E	Q5FFM3	Cytoplasmic	Cytoplasmic	OuterMembrane			Cytoplasmic
ERGA_CDS_05690	Putative uncharacterized protein	Q5FFM2	Innermembrane	Innermembrane	InnerMembrane			Innermembrane
ERGA_CDS_05700	Putative uncharacterized protein	Q5FFM1	Innermembrane	Innermembrane	InnerMembrane			Innermembrane
ERGA_CDS_05710	Putative uncharacterized protein	Q5FFM0	Innermembrane	Innermembrane	InnerMembrane			Innermembrane
ERGA_CDS_05720	Putative uncharacterized protein	Q5FFR2	Innermembrane	Innermembrane	InnerMembrane			Innermembrane
ERGA_CDS_05730	Putative uncharacterized protein	Q5FFR1	Innermembrane	Innermembrane	InnerMembrane			Innermembrane
ERGA_CDS_05740	Putative uncharacterized protein	Q5FFR0	Cytoplasmic	Unknown	Cytoplasmic			Cytoplasmic
ERGA_CDS_05750	Putative uncharacterized protein	Q5FFQ9	Extracellular	Unknown	OuterMembrane			Outermembrane
ERGA_CDS_05760	Putative uncharacterized protein	Q5FFQ8	Extracellular	Extracellular	Extracellular			Extracellular
ERGA_CDS_05770	Putative uncharacterized protein	Q5FFQ7	Extracellular	Unknown	Cytoplasmic			Cytoplasmic
ERGA_CDS_05780	Transketolase tktA	Q5FFQ6	Cytoplasmic	Cytoplasmic	Cytoplasmic			Cytoplasmic
ERGA_CDS_05790	Putative uncharacterized protein	Q5FFQ5	Cytoplasmic	Cytoplasmic	Cytoplasmic			Cytoplasmic
ERGA_CDS_05800	Peptidoglycan-associated lipoprotein	Q5FFQ4	Extracellular	OuterMembrane	Extracellular	Periplasmic		Unknown
ERGA_CDS_05810	Adenylosuccinate synthetase	Q5FFQ3	Cytoplasmic	Cytoplasmic	OuterMembrane	Cytoplasmic		Unknown
ERGA_CDS_05820	Putative Holliday junction resolvase	Q5FFQ2	OuterMembrane	Cytoplasmic	Cytoplasmic			Cytoplasmic
ERGA_CDS_05830	Ribonucleoside-diphosphate reductase	Q5FFQ1	Cytoplasmic	Cytoplasmic	Cytoplasmic			Cytoplasmic
ERGA_CDS_05840	Possible geranyltranstransferase	Q5FFQ0	Cytoplasmic	Cytoplasmic	Cytoplasmic			Cytoplasmic
ERGA_CDS_05850	Putative uncharacterized protein	Q5FFP9	Extracellular	Cytoplasmic	Cytoplasmic			Cytoplasmic
ERGA_CDS_05860	Putative thiamine biosynthesis oxidoreductase	Q5FFP8	Cytoplasmic	Cytoplasmic	InnerMembrane	Cytoplasmic		Unknown
ERGA_CDS_05870	Putative uncharacterized protein	Q5FFP7	Cytoplasmic	Unknown	Cytoplasmic			Cytoplasmic
ERGA_CDS_05880	Putative uncharacterized protein	Q5FFP6	OuterMembrane	Cytoplasmic	Cytoplasmic			Cytoplasmic
ERGA_CDS_05890	Putative uncharacterized protein	Q5FFP5	Extracellular	Unknown	Extracellular	Periplasmic	Cytoplasmic	Unknown
ERGA_CDS_05900	Putative uncharacterized protein	Q5FFP4	Cytoplasmic	Unknown	Periplasmic	InnerMembrane	Cytoplasmic	Unknown
ERGA_CDS_05910	Replicative DNA helicase dnaB	Q5FFP3	Cytoplasmic	Cytoplasmic	Cytoplasmic			Cytoplasmic
ERGA_CDS_05920	3-oxoacyl-[acyl-carrier-protein] synthase 3	Q5FFP2	Innermembrane	Cytoplasmic	InnerMembrane	Cytoplasmic		Unknown
ERGA_CDS_05930	Phosphate acyltransferase	Q5FFT4	Cytoplasmic	Cytoplasmic	InnerMembrane	Cytoplasmic		Unknown
ERGA_CDS_05940	50S ribosomal protein L32	Q5FFT3	Extracellular	Cytoplasmic	Cytoplasmic			Cytoplasmic
ERGA_CDS_05950	Queuine tRNA-ribosyltransferase	Q5FFT2	Cytoplasmic	Cytoplasmic	Cytoplasmic			Cytoplasmic
ERGA_CDS_05960	Phosphate import ATP-binding protein	Q5FFT1	Cytoplasmic	Innermembrane	Cytoplasmic			Cytoplasmic
ERGA_CDS_05970	4-hydroxy-tetrahydrodipicolinate reductase	Q5FFT0	Cytoplasmic	Cytoplasmic	Cytoplasmic			Cytoplasmic
ERGA_CDS_05980	Putative uncharacterized protein	Q5FFS9	Extracellular	Unknown	Extracellular	Periplasmic	Cytoplasmic	Unknown
ERGA_CDS_05990	4-hydroxybenzoate octaprenyltransferase	Q5FFS8	OuterMembrane	Innermembrane	InnerMembrane			Innermembrane
ERGA_CDS_06000	50S ribosomal protein L34	Q5FFS7	Extracellular	Cytoplasmic	Cytoplasmic			Cytoplasmic
ERGA_CDS_06010	Ribonuclease P protein component	Q5FFS6	Cytoplasmic	Unknown	Periplasmic	Cytoplasmic		Unknown
ERGA_CDS_06020	Putative uncharacterized protein	Q5FFS5	Innermembrane	Innermembrane	InnerMembrane			Innermembrane
ERGA_CDS_06030	Similar to competence locus E protein 3	Q5FFS4	Innermembrane	Innermembrane	InnerMembrane			Innermembrane
ERGA_CDS_06040	Phenylalanine--tRNA ligase beta subunit	Q5FFS3	Cytoplasmic	Cytoplasmic	OuterMembrane	Cytoplasmic		Unknown
ERGA_CDS_06050	50S ribosomal protein L17	Q5FFS2	Cytoplasmic	Cytoplasmic	Cytoplasmic			Cytoplasmic
ERGA_CDS_06060	DNA-directed RNA polymerase subunit alpha	Q5FFS1	Cytoplasmic	Cytoplasmic	OuterMembrane	Cytoplasmic		Unknown
ERGA_CDS_06070	30S ribosomal protein S11	Q5FFS0	Cytoplasmic	Cytoplasmic	Extracellular	Periplasmic	Cytoplasmic	Unknown
ERGA_CDS_06080	30S ribosomal protein S13	Q5FFR9	Cytoplasmic	Cytoplasmic	Cytoplasmic			Cytoplasmic
ERGA_CDS_06090	Adenylate kinase	Q5FFR8	Cytoplasmic	Cytoplasmic	Cytoplasmic			Cytoplasmic
ERGA_CDS_06100	Protein translocase subunit SecY	Q5FFR7	Innermembrane	Innermembrane	InnerMembrane			Innermembrane
ERGA_CDS_06110	50S ribosomal protein L15	Q5FFR6	Cytoplasmic	Cytoplasmic	Extracellular	Periplasmic	Cytoplasmic	Unknown
ERGA_CDS_06120	30S ribosomal protein S5	Q5FFR5	Cytoplasmic	Cytoplasmic	Cytoplasmic			Cytoplasmic
ERGA_CDS_06130	50S ribosomal protein L18	Q5FFR4	Cytoplasmic	Cytoplasmic	Cytoplasmic			Cytoplasmic
ERGA_CDS_06140	50S ribosomal protein L6	Q5FFR3	Cytoplasmic	Cytoplasmic	OuterMembrane	Periplasmic		Unknown
ERGA_CDS_06150	30S ribosomal protein S8	Q5FFV4	Cytoplasmic	Cytoplasmic	OuterMembrane	Periplasmic	Cytoplasmic	Unknown
ERGA_CDS_06160	30S ribosomal protein S14	Q5FFV3	Cytoplasmic	Cytoplasmic	Periplasmic	Cytoplasmic		Unknown
ERGA_CDS_06170	50S ribosomal protein L5	Q5FFV2	Cytoplasmic	Cytoplasmic	Cytoplasmic			Cytoplasmic
ERGA_CDS_06180	50S ribosomal protein L24	Q5FFV1	Cytoplasmic	Cytoplasmic	Extracellular	Periplasmic	Cytoplasmic	Unknown
ERGA_CDS_06190	50S ribosomal protein L14	Q5FFV0	Cytoplasmic	Cytoplasmic	Cytoplasmic			Cytoplasmic
ERGA_CDS_06200	30S ribosomal protein S17	Q5FFU9	Extracellular	Cytoplasmic	Cytoplasmic			Cytoplasmic
ERGA_CDS_06210	50S ribosomal protein L29	Q5FFU8	Cytoplasmic	Unknown	Cytoplasmic			Cytoplasmic
ERGA_CDS_06220	50S ribosomal protein L16	Q5FFU7	Cytoplasmic	Cytoplasmic	Periplasmic	Cytoplasmic		Unknown
ERGA_CDS_06230	30S ribosomal protein S3	Q5FFU6	Cytoplasmic	Cytoplasmic	Cytoplasmic			Cytoplasmic
ERGA_CDS_06240	50S ribosomal protein L22	Q5FFU5	Cytoplasmic	Cytoplasmic	Cytoplasmic			Cytoplasmic
ERGA_CDS_06250	30S ribosomal protein S19	Q5FFU4	Cytoplasmic	Cytoplasmic	Periplasmic	Cytoplasmic		Unknown
ERGA_CDS_06260	50S ribosomal protein L2	Q5FFU3	Cytoplasmic	Cytoplasmic	Extracellular	OuterMembrane	Periplasmic	Unknown
ERGA_CDS_06270	50S ribosomal protein L23	Q5FFU2	Cytoplasmic	Cytoplasmic	Periplasmic	Cytoplasmic		Unknown
ERGA_CDS_06280	50S ribosomal protein L4	Q5FFU1	Cytoplasmic	Cytoplasmic	Periplasmic	Cytoplasmic		Unknown
ERGA_CDS_06290	50S ribosomal protein L3	Q5FFU0	Cytoplasmic	Cytoplasmic	Periplasmic	Cytoplasmic		Unknown
ERGA_CDS_06300	30S ribosomal protein S10	Q5FFT9	Cytoplasmic	Cytoplasmic	Cytoplasmic			Cytoplasmic
ERGA_CDS_06320	Hypothetical tRNA/rRNA methyltransferase	Q5FFT7	Cytoplasmic	Cytoplasmic	Cytoplasmic			Cytoplasmic
ERGA_CDS_06330	Cytidylate kinase	Q5FFT6	Cytoplasmic	Cytoplasmic	Cytoplasmic			Cytoplasmic
ERGA_CDS_06340	30S ribosomal protein S1	Q5FFT5	Cytoplasmic	Cytoplasmic	OuterMembrane			Cytoplasmic
ERGA_CDS_06350	Putative Protease IV	Q5FFX6	Innermembrane	Innermembrane	OuterMembrane	Cytoplasmic		Unknown
ERGA_CDS_06360	Putative Integration host factor beta-subunit	Q5FFX5	Cytoplasmic	Unknown	Cytoplasmic			Cytoplasmic
ERGA_CDS_06370	Putative uncharacterized protein	Q5FFX4	Cytoplasmic	Unknown	Cytoplasmic			Cytoplasmic
ERGA_CDS_06380	Putative uncharacterized protein	Q5FFX3	Cytoplasmic	Unknown	Cytoplasmic			Cytoplasmic
ERGA_CDS_06390	Putative uncharacterized protein	Q5FFX2	Innermembrane	Innermembrane	InnerMembrane	Cytoplasmic		Unknown
ERGA_CDS_06400	Ferrochelatase	Q5FFX1	Cytoplasmic	Innermembrane	OuterMembrane	Periplasmic	Cytoplasmic	Unknown
ERGA_CDS_06410	Putative ATPase n2B	Q5FFX0	Cytoplasmic	Cytoplasmic	Cytoplasmic			Cytoplasmic
ERGA_CDS_06420	Putative uncharacterized protein	Q5FFW9	Extracellular	Unknown	Cytoplasmic			Cytoplasmic
ERGA_CDS_06430	Putative uncharacterized protein	Q5FFW8	Innermembrane	Innermembrane	InnerMembrane			Innermembrane
ERGA_CDS_06440	Putative uncharacterized protein	Q5FFW7	Extracellular	Unknown	Cytoplasmic			Cytoplasmic
ERGA_CDS_06450	Putative uncharacterized protein	Q5FFW6	Extracellular	Unknown	Extracellular	Periplasmic	Cytoplasmic	Unknown
ERGA_CDS_06460	Putative uncharacterized protein	Q5FFW5	Extracellular	Unknown	Extracellular	Periplasmic	Cytoplasmic	Unknown
ERGA_CDS_06470	Putative Exodeoxyribonuclease V beta chain	Q5FFW4	Cytoplasmic	Cytoplasmic	Cytoplasmic			Cytoplasmic
ERGA_CDS_06480	Quinone oxidoreductase	Q5FFW3	Cytoplasmic	Cytoplasmic	OuterMembrane	Cytoplasmic		Unknown
ERGA_CDS_06490	Alkaline protease secretion ATP-binding protein	Q5FFW2	Innermembrane	Innermembrane	InnerMembrane			Innermembrane
ERGA_CDS_06500	Dihydropteroate synthase	Q5FFW1	Cytoplasmic	Cytoplasmic	Cytoplasmic			Cytoplasmic
ERGA_CDS_06510	Dihydropteroate synthase	Q5FFW0	Cytoplasmic	Cytoplasmic	Cytoplasmic			Cytoplasmic
ERGA_CDS_06520	Putative uncharacterized protein	Q5FFV9	Innermembrane	Cytoplasmic	Cytoplasmic			Cytoplasmic
ERGA_CDS_06530	Carbamoyl-phosphate synthase large chain	Q5FFV8	Cytoplasmic	Unknown	Cytoplasmic			Cytoplasmic
ERGA_CDS_06540	Putative uncharacterized protein	Q5FFV7	Cytoplasmic	Cytoplasmic	Cytoplasmic			Cytoplasmic
ERGA_CDS_06550	Fumarate hydratase class II	Q5FFV6	Cytoplasmic	Cytoplasmic	Periplasmic	Cytoplasmic		Unknown
ERGA_CDS_06560	DNA/pantothenate metabolism flavoprotein homolog	Q5FFV5	Cytoplasmic	Cytoplasmic	Cytoplasmic			Cytoplasmic
ERGA_CDS_06570	Dihydroorotase	Q5FFZ8	Cytoplasmic	Cytoplasmic	Cytoplasmic			Cytoplasmic
ERGA_CDS_06580	Octanoyltransferase	Q5FFZ7	Cytoplasmic	Cytoplasmic	Cytoplasmic			Cytoplasmic
ERGA_CDS_06590	Phosphoribosylglycinamide formyltransferase	Q5FFZ6	Cytoplasmic	Cytoplasmic	InnerMembrane	Cytoplasmic		Unknown
ERGA_CDS_06600	Probable cytosol aminopeptidase	Q5FFZ5	Innermembrane	Cytoplasmic	OuterMembrane	Periplasmic	Cytoplasmic	Unknown
ERGA_CDS_06610	Putative uncharacterized protein	Q5FFZ4	Cytoplasmic	Unknown	Extracellular	OuterMembrane		Unknown
ERGA_CDS_06620	ClpB protein	Q5FFZ3	Cytoplasmic	Cytoplasmic	Cytoplasmic			Cytoplasmic
ERGA_CDS_06630	Putative uncharacterized protein	Q5FFZ2	Cytoplasmic	Cytoplasmic	Extracellular	OuterMembrane	Periplasmic	Unknown
ERGA_CDS_06640	60 kDa chaperonin	Q5FFZ1	Cytoplasmic	Cytoplasmic	Cytoplasmic			Cytoplasmic
ERGA_CDS_06650	10 kDa chaperonin	Q5FFZ0	Cytoplasmic	Cytoplasmic	Periplasmic	Cytoplasmic		Unknown
ERGA_CDS_06660	DNA repair protein radC homolog	Q5FFY9	Cytoplasmic	Cytoplasmic	Cytoplasmic			Cytoplasmic
ERGA_CDS_06670	Phosphoribosylformylglycinamidine synthase	Q5FFY8	Cytoplasmic	Cytoplasmic	Cytoplasmic			Cytoplasmic
ERGA_CDS_06680	tRNA uridine 5-carboxymethylaminomethyl modification enzyme	Q5FFY7	Cytoplasmic	Cytoplasmic	OuterMembrane			Cytoplasmic
ERGA_CDS_06690	Fructose-1,6-bisphosphatase	Q5FFY6	Cytoplasmic	Cytoplasmic	Cytoplasmic			Cytoplasmic
ERGA_CDS_06700	Similar to lipoprotein	Q5FFY5	OuterMembrane	OuterMembrane	Extracellular	Periplasmic	Cytoplasmic	Unknown
ERGA_CDS_06710	Putative uncharacterized protein	Q5FFY4	Cytoplasmic	Cytoplasmic	Cytoplasmic			Cytoplasmic
ERGA_CDS_06720	Putative uncharacterized protein	Q5FFY3	Extracellular	Unknown	Cytoplasmic			Cytoplasmic
ERGA_CDS_06730	Biotin synthase	Q5FFY2	Cytoplasmic	Cytoplasmic	Cytoplasmic			Cytoplasmic
ERGA_CDS_06740	Phosphoribosylformylglycinamidine synthase 2	Q5FFY1	Cytoplasmic	Cytoplasmic	OuterMembrane	Cytoplasmic		Unknown
ERGA_CDS_06750	2-amino-4-hydroxy-6-hydroxymethyldihydropteridine pyrophosphokinase	Q5FFY0	Cytoplasmic	Cytoplasmic	Cytoplasmic			Cytoplasmic
ERGA_CDS_06760	Putative uncharacterized protein	Q5FFX9	Extracellular	Unknown	Extracellular	OuterMembrane	Periplasmic	Unknown
ERGA_CDS_06770	Putative uncharacterized protein	Q5FFX8	Cytoplasmic	Cytoplasmic	OuterMembrane	Periplasmic	InnerMembrane	Unknown
ERGA_CDS_06780	Ribosomal silencing factor	Q5FFX7	Cytoplasmic	Cytoplasmic	Cytoplasmic			Cytoplasmic
ERGA_CDS_06790	Putative uncharacterized protein	Q5FG19	Cytoplasmic	Cytoplasmic	Cytoplasmic			Cytoplasmic
ERGA_CDS_06800	Putative uncharacterized protein	Q5FG18	Extracellular	Unknown	Cytoplasmic			Cytoplasmic
ERGA_CDS_06810	Phosphoribosylformylglycinamidine cyclo-ligase	Q5FG17	Cytoplasmic	Cytoplasmic	Extracellular	OuterMembrane	Cytoplasmic	Unknown
ERGA_CDS_06820	Tyrosine recombinase	Q5FG16	Cytoplasmic	Cytoplasmic	Cytoplasmic			Cytoplasmic
ERGA_CDS_06830	Glycerol-3-phosphate dehydrogenase [NAD(P)+]	Q5FG15	Cytoplasmic	Cytoplasmic	Cytoplasmic			Cytoplasmic
ERGA_CDS_06840	Nitrogen assimilation regulatory protein NtrX	Q5FG14	Cytoplasmic	Cytoplasmic	Cytoplasmic			Cytoplasmic
ERGA_CDS_06850	Cell division protein ftsQ homolog	Q5FG13	Innermembrane	Cytoplasmic	Cytoplasmic			Cytoplasmic
ERGA_CDS_06860	Nitrogen assimilation regulatory protein NtrX	Q5FG12	Cytoplasmic	Cytoplasmic	Cytoplasmic			Cytoplasmic
ERGA_CDS_06870	Glutathione synthetase	Q5FG11	Cytoplasmic	Cytoplasmic	Cytoplasmic			Cytoplasmic
ERGA_CDS_06880	Putative uncharacterized protein	Q5FG10	Extracellular	Unknown	Periplasmic	InnerMembrane	Cytoplasmic	Unknown
ERGA_CDS_06890	Aspartate--tRNA ligase	Q5FG09	Cytoplasmic	Cytoplasmic	Cytoplasmic			Cytoplasmic
ERGA_CDS_06900	Putative uncharacterized protein	Q5FG08	Cytoplasmic	Unknown	Periplasmic	Cytoplasmic		Unknown
ERGA_CDS_06910	Putative uncharacterized protein	Q5FG07	Cytoplasmic	Unknown	Extracellular	Periplasmic	Cytoplasmic	Unknown
ERGA_CDS_06920	Putative Phosphoglycolate phosphatase	Q5FG06	Cytoplasmic	Cytoplasmic	Extracellular	OuterMembrane	Periplasmic	Unknown
ERGA_CDS_06930	Putative uncharacterized protein	Q5FG05	Innermembrane	Innermembrane	InnerMembrane	Cytoplasmic		Unknown
ERGA_CDS_06940	Pyruvate,phosphate dikinase	Q5FG04	Cytoplasmic	Cytoplasmic	Cytoplasmic			Cytoplasmic
ERGA_CDS_06950	NADH dehydrogenase I chain L	Q5FG03	Innermembrane	Innermembrane	InnerMembrane			Innermembrane
ERGA_CDS_06960	Putative uncharacterized protein	Q5FG02	Extracellular	Unknown	Cytoplasmic			Cytoplasmic
ERGA_CDS_06970	Cytochrome c homolog	Q5FG01	Innermembrane	Innermembrane	Periplasmic			Innermembrane
ERGA_CDS_06980	Bifunctional protein FolD	Q5FG00	Cytoplasmic	Cytoplasmic	Cytoplasmic			Cytoplasmic
ERGA_CDS_06990	Guanylate kinase	Q5FFZ9	Cytoplasmic	Cytoplasmic	Cytoplasmic			Cytoplasmic
ERGA_CDS_07000	Heme exporter protein C	Q5FG41	Innermembrane	Innermembrane	InnerMembrane			Innermembrane
ERGA_CDS_07010	Holliday junction ATP-dependent DNA helicase RuvA	Q5FG40	Cytoplasmic	Cytoplasmic	Cytoplasmic			Cytoplasmic
ERGA_CDS_07020	Holliday junction ATP-dependent DNA helicase RuvB	Q5FG39	Cytoplasmic	Cytoplasmic	Cytoplasmic			Cytoplasmic
ERGA_CDS_07030	Putative uncharacterized protein	Q5FG38	Cytoplasmic	Unknown	Cytoplasmic			Cytoplasmic
ERGA_CDS_07040	Putative uncharacterized protein	Q5FG37	Extracellular	Unknown	Cytoplasmic			Cytoplasmic
ERGA_CDS_07050	Bicyclomycin resistance protein	Q5FG36	OuterMembrane	Innermembrane	InnerMembrane			Innermembrane
ERGA_CDS_07060	Thymidylate synthase ThyX	Q5FG35	Cytoplasmic	Cytoplasmic	Cytoplasmic			Cytoplasmic
ERGA_CDS_07070	Succinate dehydrogenase iron-sulfur protein	Q5FG34	Cytoplasmic	Innermembrane	Cytoplasmic			Cytoplasmic
ERGA_CDS_07080	Succinate dehydrogenase flavoprotein subunit	Q5FG33	Cytoplasmic	Innermembrane	Cytoplasmic			Cytoplasmic
ERGA_CDS_07090	Lipid A export ATP-binding protein MsbA	Q5FG32	Innermembrane	Innermembrane	OuterMembrane			Innermembrane
ERGA_CDS_07100	Putative CyaY protein	Q5FG31	Extracellular	Unknown	Cytoplasmic			Cytoplasmic
ERGA_CDS_07110	Serine hydroxymethyltransferase	Q5FG30	Cytoplasmic	Cytoplasmic	Cytoplasmic			Cytoplasmic
ERGA_CDS_07120	50S ribosomal protein L9 rplI	Q5FG29	Cytoplasmic	Cytoplasmic	Cytoplasmic			Cytoplasmic
ERGA_CDS_07130	30S ribosomal protein S18	Q5FG28	Cytoplasmic	Cytoplasmic	Extracellular	Periplasmic	Cytoplasmic	Unknown
ERGA_CDS_07140	30S ribosomal protein S6	Q5FG27	Extracellular	Cytoplasmic	Cytoplasmic			Cytoplasmic
ERGA_CDS_07150	Putative uncharacterized protein	Q5FG26	Innermembrane	Innermembrane	InnerMembrane			Innermembrane
ERGA_CDS_07160	Putative uncharacterized protein	Q5FG25	Innermembrane	Innermembrane	InnerMembrane			Innermembrane
ERGA_CDS_07170	DNA repair protein RadA	Q5FG24	Cytoplasmic	Innermembrane	OuterMembrane	Cytoplasmic		Unknown
ERGA_CDS_07180	Thiol:disulfide interchange protein	Q5FG23	Cytoplasmic	Innermembrane	Cytoplasmic			Cytoplasmic
ERGA_CDS_07190	Putative uncharacterized protein	Q5FG22	Extracellular	Unknown	Cytoplasmic			Cytoplasmic
ERGA_CDS_07200	Glutaredoxin GrxC2	Q5FG21	Cytoplasmic	Unknown	Cytoplasmic			Cytoplasmic
ERGA_CDS_07210	DNA ligase LigA	Q5FG20	Cytoplasmic	Cytoplasmic	OuterMembrane			Cytoplasmic
ERGA_CDS_07220	Ribonuclease D	Q5FG63	Cytoplasmic	Cytoplasmic	OuterMembrane	Cytoplasmic		Unknown
ERGA_CDS_07230	Nitrogen regulation protein NtrY	Q5FG62	Innermembrane	Innermembrane	InnerMembrane			Innermembrane
ERGA_CDS_07240	Putative Cold shock-like protein	Q5FG61	Cytoplasmic	Cytoplasmic	Cytoplasmic			Cytoplasmic
ERGA_CDS_07250	Putative uncharacterized protein	Q5FG60	Extracellular	Unknown	Extracellular	OuterMembrane	Cytoplasmic	Unknown
ERGA_CDS_07260	Deoxycytidine triphosphate deaminase	Q5FG59	Cytoplasmic	Cytoplasmic	Periplasmic	Cytoplasmic		Unknown
ERGA_CDS_07270	Phosphoribosylaminoimidazole-succinocarboxamide synthase	Q5FG58	Cytoplasmic	Cytoplasmic	Cytoplasmic			Cytoplasmic
ERGA_CDS_07280	Histidine--tRNA ligase	Q5FG57	Cytoplasmic	Cytoplasmic	OuterMembrane	Cytoplasmic		Unknown
ERGA_CDS_07290	Putative uncharacterized protein	Q5FG56	OuterMembrane	Unknown	OuterMembrane	InnerMembrane		Unknown
ERGA_CDS_07300	Similar to thiol:disulfide interchange protein	Q5FG55	Extracellular	Unknown	Cytoplasmic			Cytoplasmic
ERGA_CDS_07310	Heme A synthase	Q5FG54	Innermembrane	Innermembrane	InnerMembrane			Innermembrane
ERGA_CDS_07320	Heme exporter protein A	Q5FG53	Cytoplasmic	Innermembrane	Cytoplasmic			Cytoplasmic
ERGA_CDS_07330	Putative uncharacterized protein	Q5FG52	Cytoplasmic	Cytoplasmic	Cytoplasmic			Cytoplasmic
ERGA_CDS_07340	Putative uncharacterized protein	Q5FG51	Innermembrane	Cytoplasmic	OuterMembrane			Innermembrane
ERGA_CDS_07350	Putative uncharacterized protein	Q5FG50	OuterMembrane	Innermembrane	OuterMembrane			Outermembrane
ERGA_CDS_07360	Putative uncharacterized protein	Q5FG49	Cytoplasmic	Cytoplasmic	Cytoplasmic			Cytoplasmic
ERGA_CDS_07370	Putative uncharacterized protein	Q5FG48	Cytoplasmic	Unknown	Cytoplasmic			Cytoplasmic
ERGA_CDS_07380	Putative uncharacterized protein	Q5FG47	Innermembrane	Cytoplasmic	Periplasmic	Cytoplasmic		Unknown
ERGA_CDS_07390	Putative uncharacterized protein	Q5FG46	Innermembrane	Innermembrane	InnerMembrane	Cytoplasmic		Unknown
ERGA_CDS_07400	Putative uncharacterized protein	Q5FG45	Cytoplasmic	Unknown	Cytoplasmic			Cytoplasmic
ERGA_CDS_07410	Putative uncharacterized protein	Q5FG44	OuterMembrane	Cytoplasmic	Cytoplasmic			Cytoplasmic
ERGA_CDS_07420	Putative uncharacterized protein	Q5FG43	Innermembrane	Cytoplasmic	OuterMembrane	Periplasmic	Cytoplasmic	Unknown
ERGA_CDS_07430	Putative uncharacterized protein	Q5FG42	Innermembrane	Innermembrane	Cytoplasmic			Innermembrane
ERGA_CDS_07440	Putative uncharacterized protein	Q5FG75	Cytoplasmic	Unknown	Periplasmic	Cytoplasmic		Unknown
ERGA_CDS_07450	Putative uncharacterized protein	Q5FG74	OuterMembrane	Cytoplasmic	Periplasmic			Cytoplasmic
ERGA_CDS_07460	Putative 3-methyladenine DNA glycosylase	Q5FG73	Extracellular	Unknown	Cytoplasmic			Cytoplasmic
ERGA_CDS_07470	Putative uncharacterized protein	Q5FG72	Innermembrane	Cytoplasmic	Cytoplasmic			Cytoplasmic
ERGA_CDS_07480	Putative uncharacterized protein	Q5FG71	Cytoplasmic	Unknown	Periplasmic	Cytoplasmic		Unknown
ERGA_CDS_07490	Putative uncharacterized protein	Q5FG70	Cytoplasmic	Cytoplasmic	OuterMembrane	InnerMembrane	Cytoplasmic	Unknown
ERGA_CDS_07500	Putative uncharacterized protein	Q5FG69	Cytoplasmic	Cytoplasmic	Cytoplasmic			Cytoplasmic
ERGA_CDS_07510	Uridylate kinase	Q5FG68	Cytoplasmic	Cytoplasmic	Cytoplasmic			Cytoplasmic
ERGA_CDS_07520	Phosphatidate cytidylyltransferase	Q5FG67	Innermembrane	Innermembrane	InnerMembrane			Innermembrane
ERGA_CDS_07530	Ribosome-recycling factor	Q5FG66	Cytoplasmic	Cytoplasmic	Cytoplasmic			Cytoplasmic
ERGA_CDS_07540	Uridylate kinase	Q5FG65	Cytoplasmic	Cytoplasmic	Cytoplasmic			Cytoplasmic
ERGA_CDS_07550	Putative uncharacterized protein	Q5FG64	OuterMembrane	Unknown	OuterMembrane			Outermembrane
ERGA_CDS_07560	Ribonuclease H	Q5FG88	Extracellular	Unknown	Cytoplasmic			Cytoplasmic
ERGA_CDS_07570	Putative uncharacterized protein	Q5FG87	Innermembrane	Innermembrane	Extracellular	Periplasmic		Unknown
ERGA_CDS_07580	Putative uncharacterized protein	Q5FG86	Extracellular	Unknown	Extracellular	Cytoplasmic		Unknown
ERGA_CDS_07590	Transcription-repair coupling factor	Q5FG85	Cytoplasmic	Cytoplasmic	Cytoplasmic			Cytoplasmic
ERGA_CDS_07600	Putative uncharacterized protein	Q5FG84	OuterMembrane	Unknown	Cytoplasmic			Cytoplasmic
ERGA_CDS_07610	Putative uncharacterized protein	Q5FG83	Extracellular	Unknown	Extracellular			Extracellular
ERGA_CDS_07620	Putative uncharacterized protein	Q5FG82	OuterMembrane	Unknown	Extracellular			Outermembrane
ERGA_CDS_07630	Putative uncharacterized protein	Q5FG81	OuterMembrane	Extracellular	Extracellular	OuterMembrane		Unknown
ERGA_CDS_07640	Putative uncharacterized protein	Q5FG80	Innermembrane	Innermembrane	Periplasmic	Cytoplasmic		Unknown
ERGA_CDS_07650	Putative uncharacterized protein	Q5FG79	Extracellular	Unknown	OuterMembrane			Outermembrane
ERGA_CDS_07660	Putative uncharacterized protein	Q5FG78	Innermembrane	Innermembrane	Extracellular	Periplasmic	Cytoplasmic	Unknown
ERGA_CDS_07670	Putative uncharacterized protein	Q5FG77	Innermembrane	Innermembrane	OuterMembrane	InnerMembrane		Unknown
ERGA_CDS_07680	Putative uncharacterized protein	Q5FG76	Innermembrane	Innermembrane	Extracellular	OuterMembrane		Unknown
ERGA_CDS_07690	Putative uncharacterized protein	Q5FG99	Innermembrane	Innermembrane	OuterMembrane	Periplasmic	Cytoplasmic	Unknown
ERGA_CDS_07700	Riboflavin synthase alpha chain ribE	Q5FG98	Cytoplasmic	Cytoplasmic	Extracellular	OuterMembrane		Unknown
ERGA_CDS_07710	Putative uncharacterized protein	Q5FG97	Cytoplasmic	Cytoplasmic	Cytoplasmic			Cytoplasmic
ERGA_CDS_07720	Hypothetical zinc protease	Q5FG96	Extracellular	Cytoplasmic	Extracellular	OuterMembrane	Cytoplasmic	Unknown
ERGA_CDS_07730	Putative uncharacterized protein	Q5FG95	Extracellular	Unknown	Periplasmic	Cytoplasmic		Unknown
ERGA_CDS_07740	Protein-export protein SecB	Q5FG94	Cytoplasmic	Cytoplasmic	Extracellular	OuterMembrane	Periplasmic	Unknown
ERGA_CDS_07750	Putative uncharacterized protein	Q5FG93	Extracellular	Unknown	Cytoplasmic			Cytoplasmic
ERGA_CDS_07760	Bicyclomycin resistance protein	Q5FG92	Innermembrane	Innermembrane	InnerMembrane			Innermembrane
ERGA_CDS_07770	Thymidylate kinase	Q5FG91	Cytoplasmic	Cytoplasmic	Cytoplasmic			Cytoplasmic
ERGA_CDS_07780	Malonyl CoA-acyl carrier protein transacylase	Q5FG90	Cytoplasmic	Cytoplasmic	InnerMembrane			Cytoplasmic
ERGA_CDS_07790	Putative uncharacterized protein	Q5FG89	Extracellular	Unknown	Cytoplasmic			Cytoplasmic
ERGA_CDS_07800	Probable inorganic polyphosphate/ATP-NAD kinase	Q5FGA8	Cytoplasmic	Cytoplasmic	OuterMembrane	InnerMembrane	Cytoplasmic	Unknown
ERGA_CDS_07810	Inosine-5'-monophosphate dehydrogenase	Q5FGA7	Cytoplasmic	Cytoplasmic	Cytoplasmic			Cytoplasmic
ERGA_CDS_07820	Putative uncharacterized protein	Q5FGA6	Cytoplasmic	Unknown	Cytoplasmic			Cytoplasmic
ERGA_CDS_07830	Pyruvate dehydrogenase E1 component	Q5FGA5	Cytoplasmic	Cytoplasmic	Cytoplasmic			Cytoplasmic
ERGA_CDS_07840	Probable conjugal transfer protein TRBG	Q5FGA4	Cytoplasmic	Innermembrane	OuterMembrane	Cytoplasmic		Unknown
ERGA_CDS_07850	Thioredoxin	Q5FGA3	Cytoplasmic	Cytoplasmic	Cytoplasmic			Cytoplasmic
ERGA_CDS_07860	Putative uncharacterized protein	Q5FGA2	Cytoplasmic	Cytoplasmic	Cytoplasmic			Cytoplasmic
ERGA_CDS_07870	Exodeoxyribonuclease 7 small subunit	Q5FGA1	Extracellular	Unknown	Cytoplasmic			Cytoplasmic
ERGA_CDS_07880	Putative NADH-ubiquinone oxidoreductase subunit	Q5FGA0	Extracellular	Unknown	Periplasmic	Cytoplasmic		Unknown
ERGA_CDS_07890	Putative uncharacterized protein	Q5FGC0	Innermembrane	Innermembrane	InnerMembrane			Innermembrane
ERGA_CDS_07900	Putative uncharacterized protein	Q5FGB9	Cytoplasmic	Unknown	Periplasmic	Cytoplasmic		Unknown
ERGA_CDS_07910	Putative Methylase	Q5FGB8	Cytoplasmic	Unknown	OuterMembrane	Cytoplasmic		Unknown
ERGA_CDS_07920	Putative uncharacterized protein	Q5FGB7	Innermembrane	Cytoplasmic	OuterMembrane	InnerMembrane	Cytoplasmic	Unknown
ERGA_CDS_07930	Glutamate--tRNA ligase 1	Q5FGB6	Cytoplasmic	Cytoplasmic	Cytoplasmic			Cytoplasmic
ERGA_CDS_07940	Putative uncharacterized protein	Q5FGB5	Innermembrane	Innermembrane	InnerMembrane			Innermembrane
ERGA_CDS_07950	Thiazole biosynthesis protein	Q5FGB4	Cytoplasmic	Cytoplasmic	Cytoplasmic			Cytoplasmic
ERGA_CDS_07960	Putative uncharacterized protein	Q5FGB3	Cytoplasmic	Unknown	OuterMembrane	Periplasmic	Cytoplasmic	Unknown
ERGA_CDS_07970	Putative uncharacterized protein	Q5FGB2	Cytoplasmic	Unknown	Extracellular	OuterMembrane	Cytoplasmic	Unknown
ERGA_CDS_07980	Putative uncharacterized protein	Q5FGB1	Cytoplasmic	Cytoplasmic	Cytoplasmic			Cytoplasmic
ERGA_CDS_07990	Putative Related to chaperon protein	Q5FGB0	Innermembrane	Innermembrane	InnerMembrane			Innermembrane
ERGA_CDS_08000	Transcription termination factor Rho	Q5FGA9	Cytoplasmic	Cytoplasmic	Cytoplasmic			Cytoplasmic
ERGA_CDS_08010	Putative uncharacterized protein	Q5FGD1	Extracellular	Unknown	Cytoplasmic			Cytoplasmic
ERGA_CDS_08020	ATP-dependent protease subunit HslV	Q5FGD0	Cytoplasmic	Cytoplasmic	Cytoplasmic			Cytoplasmic
ERGA_CDS_08030	ATP-dependent hsl protease ATP-binding subunit	Q5FGC9	Cytoplasmic	Cytoplasmic	Cytoplasmic			Cytoplasmic
ERGA_CDS_08040	Ubiquinone/menaquinone biosynthesis methyltransferase	Q5FGC8	Cytoplasmic	Cytoplasmic	Extracellular	Cytoplasmic		Unknown
ERGA_CDS_08050	Methionine--tRNA ligase	Q5FGC7	Cytoplasmic	Cytoplasmic	Cytoplasmic			Cytoplasmic
ERGA_CDS_08060	Aspartokinase	Q5FGC6	OuterMembrane	Unknown	Extracellular	Cytoplasmic		Unknown
ERGA_CDS_08070	Cytochrome c oxidase subunit 2	Q5FGC5	Innermembrane	Innermembrane	InnerMembrane			Innermembrane
ERGA_CDS_08080	Probable cytochrome c oxidase polypeptide I	Q5FGC4	Innermembrane	Innermembrane	InnerMembrane			Innermembrane
ERGA_CDS_08090	Protoheme IX farnesyltransferase	Q5FGC3	Innermembrane	Innermembrane	InnerMembrane			Innermembrane
ERGA_CDS_08100	Putative uncharacterized protein	Q5FGC2	OuterMembrane	Unknown	OuterMembrane	Cytoplasmic		Unknown
ERGA_CDS_08110	Phosphoribosylamine--glycine ligase	Q5FGC1	Cytoplasmic	Cytoplasmic	Cytoplasmic			Cytoplasmic
ERGA_CDS_08120	Putative uncharacterized protein	Q5FGE1	Cytoplasmic	Unknown	Extracellular	Periplasmic	Cytoplasmic	Unknown
ERGA_CDS_08130	Putative uncharacterized protein	Q5FGE0	Innermembrane	Innermembrane	Periplasmic	Cytoplasmic		Unknown
ERGA_CDS_08140	Putative uncharacterized protein	Q5FGD9	Cytoplasmic	Cytoplasmic	Extracellular	OuterMembrane	Cytoplasmic	Unknown
ERGA_CDS_08150	Outer membrane protein	Q5FGD8	OuterMembrane	OuterMembrane	OuterMembrane			Outermembrane
ERGA_CDS_08160	50S ribosomal protein L13	Q5FGD7	Cytoplasmic	Cytoplasmic	Periplasmic			Cytoplasmic
ERGA_CDS_08170	30S ribosomal protein S9	Q5FGD6	Cytoplasmic	Cytoplasmic	Extracellular	Periplasmic	Cytoplasmic	Unknown
ERGA_CDS_08180	N-acetyl-gamma-glutamyl-phosphate reductase	Q5FGD5	Cytoplasmic	Cytoplasmic	Cytoplasmic			Cytoplasmic
ERGA_CDS_08190	Inorganic pyrophosphatase	Q5FGD4	Cytoplasmic	Cytoplasmic	Cytoplasmic			Cytoplasmic
ERGA_CDS_08200	Putative uncharacterized protein	Q5FGD3	Cytoplasmic	Cytoplasmic	Cytoplasmic			Cytoplasmic
ERGA_CDS_08210	Putative uncharacterized protein	Q5FGD2	Cytoplasmic	Cytoplasmic	Cytoplasmic			Cytoplasmic
ERGA_CDS_08220	Probable ribonuclease D	Q5FGF1	Cytoplasmic	Cytoplasmic	Cytoplasmic			Cytoplasmic
ERGA_CDS_08230	DNA polymerase III subunit beta	Q5FGF0	Cytoplasmic	Cytoplasmic	Cytoplasmic			Cytoplasmic
ERGA_CDS_08240	Mrp protein	Q5FGE9	Extracellular	Cytoplasmic	Cytoplasmic			Cytoplasmic
ERGA_CDS_08250	Ribose-phosphate pyrophosphokinase	Q5FGE8	Cytoplasmic	Cytoplasmic	Cytoplasmic			Cytoplasmic
ERGA_CDS_08260	Aspartyl/glutamyl-tRNA(Asn/Gln) amidotransferase subunit C	Q5FGE7	Cytoplasmic	Unknown	Cytoplasmic			Cytoplasmic
ERGA_CDS_08270	Aconitate hydratase AcnA	Q5FGE6	OuterMembrane	Cytoplasmic	OuterMembrane			Outermembrane
ERGA_CDS_08280	Protein ApaG	Q5FGE5	Extracellular	Unknown	Cytoplasmic			Cytoplasmic
ERGA_CDS_08290	Phosphoribosylaminoimidazole carboxylase ATPase subunit	Q5FGE4	Cytoplasmic	Innermembrane	Cytoplasmic			Cytoplasmic
ERGA_CDS_08300	Putative uncharacterized protein	Q5FGE3	Cytoplasmic	Cytoplasmic	OuterMembrane			Cytoplasmic
ERGA_CDS_08310	Putative uncharacterized protein	Q5FGE2	Extracellular	Cytoplasmic	OuterMembrane			Cytoplasmic
ERGA_CDS_08320	Putative uncharacterized protein	Q5FGG2	Innermembrane	Cytoplasmic	Cytoplasmic			Cytoplasmic
ERGA_CDS_08330	Putative uncharacterized protein	Q5FGG1	OuterMembrane	Unknown	Cytoplasmic			Cytoplasmic
ERGA_CDS_08340	Putative uncharacterized protein	Q5FGG0	Extracellular	Cytoplasmic	OuterMembrane			Cytoplasmic
ERGA_CDS_08350	VirB4 protein	Q5FGF9	Cytoplasmic	Innermembrane	OuterMembrane	Cytoplasmic		Unknown
ERGA_CDS_08360	Putative uncharacterized protein	Q5FGF8	Innermembrane	Innermembrane	InnerMembrane			Innermembrane
ERGA_CDS_08370	Putative uncharacterized protein	Q5FGF7	Innermembrane	Innermembrane	InnerMembrane			Innermembrane
ERGA_CDS_08380	Putative uncharacterized protein	Q5FGF6	Innermembrane	Innermembrane	InnerMembrane			Innermembrane
ERGA_CDS_08390	Putative uncharacterized protein	Q5FGF5	Innermembrane	Innermembrane	InnerMembrane			Innermembrane
ERGA_CDS_08400	Putative uncharacterized protein	Q5FGF4	Cytoplasmic	Unknown	Cytoplasmic			Cytoplasmic
ERGA_CDS_08410	Protease activity modulator	Q5FGF3	Cytoplasmic	Cytoplasmic	Extracellular	Cytoplasmic		Unknown
ERGA_CDS_08420	Protein HflC	Q5FGF2	Innermembrane	Cytoplasmic	Cytoplasmic			Cytoplasmic
ERGA_CDS_08430	Probable serine protease do-like	Q5FGH2	Extracellular	Unknown	OuterMembrane			Outermembrane
ERGA_CDS_08440	Putative uncharacterized protein	Q5FGH1	OuterMembrane	Unknown	Extracellular	OuterMembrane	Cytoplasmic	Unknown
ERGA_CDS_08450	Ribonuclease 3	Q5FGH0	Cytoplasmic	Cytoplasmic	Cytoplasmic			Cytoplasmic
ERGA_CDS_08460	Cytochrome c oxidase assembly protein	Q5FGG9	Extracellular	Unknown	OuterMembrane	Periplasmic		Unknown
ERGA_CDS_08470	Hypothetical zinc protease	Q5FGG8	Cytoplasmic	Unknown	Cytoplasmic			Cytoplasmic
ERGA_CDS_08480	Hypothetical zinc protease	Q5FGG7	OuterMembrane	Unknown	Extracellular	OuterMembrane		Unknown
ERGA_CDS_08490	Putative uncharacterized protein	Q5FGG6	Extracellular	Unknown	Extracellular	Cytoplasmic		Unknown
ERGA_CDS_08500	Putative uncharacterized protein	Q5FGG5	Innermembrane	Innermembrane	InnerMembrane			Innermembrane
ERGA_CDS_08510	Lipoprotein signal peptidase	Q5FGG4	Innermembrane	Innermembrane	InnerMembrane			Innermembrane
ERGA_CDS_08520	Riboflavin biosynthesis protein	Q5FGG3	Cytoplasmic	Cytoplasmic	Cytoplasmic			Cytoplasmic
ERGA_CDS_08530	Glutaredoxin	Q5FGI2	Cytoplasmic	Unknown	Cytoplasmic			Cytoplasmic
ERGA_CDS_08540	Bifunctional methyltransferase-hemK proteinhomolog and tRNA (Guanine-N(7)-)-methyltransferase protoporphyrinogen oxidase (HemK)	Q5FGI1	Cytoplasmic	Cytoplasmic	Cytoplasmic			Cytoplasmic
ERGA_CDS_08550	Methionine aminopeptidase map	Q5FGI0	Cytoplasmic	Cytoplasmic	Cytoplasmic			Cytoplasmic
ERGA_CDS_08560	Putative uncharacterized protein	Q5FGH9	Cytoplasmic	Cytoplasmic	Periplasmic	Cytoplasmic		Unknown
ERGA_CDS_08570	Putative uncharacterized protein	Q5FGH8	Cytoplasmic	Cytoplasmic	OuterMembrane	Cytoplasmic		Unknown
ERGA_CDS_08580	Putative uncharacterized protein	Q5FGH7	OuterMembrane	Cytoplasmic	OuterMembrane			Outermembrane
ERGA_CDS_08590	Dihydrolipoamide succinyltransferase component of 2-oxoglutarate dehydrogenase complex	Q5FGH6	Cytoplasmic	Cytoplasmic	Cytoplasmic			Cytoplasmic
ERGA_CDS_08600	Putative uncharacterized protein	Q5FGH5	Cytoplasmic	Cytoplasmic	Cytoplasmic			Cytoplasmic
ERGA_CDS_08610	Penicillin-binding protein	Q5FGH4	Cytoplasmic	Innermembrane	OuterMembrane	InnerMembrane		Unknown
ERGA_CDS_08620	Putative uncharacterized protein	Q5FGH3	Cytoplasmic	Unknown	Cytoplasmic			Cytoplasmic
ERGA_CDS_08630	Putative thiol:disulfide interchange protein	Q5FGJ2	Innermembrane	Innermembrane	InnerMembrane			Innermembrane
ERGA_CDS_08640	Putative uncharacterized protein	Q5FGJ1	Cytoplasmic	Cytoplasmic	Cytoplasmic			Cytoplasmic
ERGA_CDS_08650	Hypothetical zinc metalloprotease	Q5FGJ0	Innermembrane	Innermembrane	InnerMembrane			Innermembrane
ERGA_CDS_08660	Outer membrane protein assembly factor BamA	Q5FGI9	OuterMembrane	OuterMembrane	OuterMembrane			Outermembrane
ERGA_CDS_08670	Putative uncharacterized protein	Q5FGI8	Extracellular	Unknown	Cytoplasmic			Cytoplasmic
ERGA_CDS_08680	3-hydroxyacyl-[acyl-carrier-protein] dehydratase FabZ	Q5FGI7	OuterMembrane	Cytoplasmic	Cytoplasmic			Cytoplasmic
ERGA_CDS_08690	Bifunctional purine biosynthesis protein PurH	Q5FGI6	Cytoplasmic	Cytoplasmic	Cytoplasmic			Cytoplasmic
ERGA_CDS_08700	CDP-diacylglycerol--glycerol-3-phosphate 3-phosphatidyltransferase	Q5FGI5	Innermembrane	Innermembrane	InnerMembrane			Innermembrane
ERGA_CDS_08710	Putative uncharacterized protein	Q5FGI4	Innermembrane	Innermembrane	InnerMembrane			Innermembrane
ERGA_CDS_08720	Surf1-like protein	Q5FGI3	Innermembrane	Innermembrane	InnerMembrane	Cytoplasmic		Unknown
ERGA_CDS_08730	Putative uncharacterized protein	Q5FGL3	Extracellular	Extracellular	Extracellular			Extracellular
ERGA_CDS_08740	Putative uncharacterized protein	Q5FGL2	Extracellular	Extracellular	OuterMembrane			Extracellular
ERGA_CDS_08750	Putative uncharacterized protein	Q5FGL1	Cytoplasmic	Unknown	Periplasmic	Cytoplasmic		Unknown
ERGA_CDS_08760	Putative uncharacterized protein	Q5FGL0	Innermembrane	Innermembrane	Cytoplasmic			Innermembrane
ERGA_CDS_08770	Probable glycerol-1-phosphate dehydrogenase [NAD(P)]	Q5FGK9	Innermembrane	Cytoplasmic	InnerMembrane	Cytoplasmic		Unknown
ERGA_CDS_08780	ATP synthase subunit a	Q5FGK8	Innermembrane	Innermembrane	InnerMembrane			Innermembrane
ERGA_CDS_08790	ATP synthase C chain	Q5FGK7	Innermembrane	Innermembrane	InnerMembrane	Cytoplasmic		Unknown
ERGA_CDS_08800	ATP synthase B chain	Q5FGK6	Innermembrane	Cytoplasmic	Cytoplasmic			Cytoplasmic
ERGA_CDS_08810	Putative uncharacterized protein	Q5FGK5	Innermembrane	Cytoplasmic	Cytoplasmic			Cytoplasmic
ERGA_CDS_08820	Cell division protein ftsA	Q5FGK4	Cytoplasmic	Cytoplasmic	Cytoplasmic			Cytoplasmic
ERGA_CDS_08830	Trk system potassium uptake protein	Q5FGK3	Innermembrane	Innermembrane	InnerMembrane			Innermembrane
ERGA_CDS_08840	tRNA(Ile)-lysidine synthase	Q5FGK2	Cytoplasmic	Cytoplasmic	Cytoplasmic			Cytoplasmic
ERGA_CDS_08850	ATP-dependent zinc metalloprotease FtsH	Q5FGK1	Innermembrane	Innermembrane	InnerMembrane			Innermembrane
ERGA_CDS_08860	Prolipoprotein diacylglyceryl transferase	Q5FGK0	Innermembrane	Innermembrane	InnerMembrane			Innermembrane
ERGA_CDS_08870	Putative uncharacterized protein	Q5FGJ9	Innermembrane	Innermembrane	OuterMembrane			Innermembrane
ERGA_CDS_08880	Protein translocase subunit SecD	Q5FGJ8	Innermembrane	Innermembrane	InnerMembrane			Innermembrane
ERGA_CDS_08890	Adenylyltransferase thiF. Belongs to the thiF/moeB family thiF	Q5FGJ7	OuterMembrane	Cytoplasmic	OuterMembrane	Cytoplasmic		Unknown
ERGA_CDS_08900	Orotate phosphoribosyltransferase	Q5FGJ6	Cytoplasmic	Cytoplasmic	Cytoplasmic			Cytoplasmic
ERGA_CDS_08910	Protein RecA	Q5FGJ5	Cytoplasmic	Cytoplasmic	Cytoplasmic			Cytoplasmic
ERGA_CDS_08920	ATP-dependent dethiobiotin synthetase BioD	Q5FGJ4	Cytoplasmic	Cytoplasmic	Cytoplasmic			Cytoplasmic
ERGA_CDS_08930	Cell division protein ftsY homolog	Q5FGJ3	Cytoplasmic	Cytoplasmic	Cytoplasmic			Cytoplasmic
ERGA_CDS_08940	Isocitrate dehydrogenase [NADP]	Q5FGN5	Cytoplasmic	Cytoplasmic	Cytoplasmic			Cytoplasmic
ERGA_CDS_08950	Aspartate-semialdehyde dehydrogenase	Q5FGN4	Extracellular	Cytoplasmic	Cytoplasmic			Cytoplasmic
ERGA_CDS_08960	Single-stranded-DNA-specific exonuclease	Q5FGN3	Cytoplasmic	Cytoplasmic	Cytoplasmic			Cytoplasmic
ERGA_CDS_08970	Poly(A) polymerase	Q5FGN2	Cytoplasmic	Cytoplasmic	Cytoplasmic			Cytoplasmic
ERGA_CDS_08980	Nucleoside diphosphate kinase	Q5FGN1	Extracellular	Extracellular	Cytoplasmic			Extracellular
ERGA_CDS_08990	Hypothetical transcriptional regulator	Q5FGN0	Extracellular	Unknown	Periplasmic	Cytoplasmic		Unknown
ERGA_CDS_09000	Map1-related protein	Q5FGM9	Cytoplasmic	Innermembrane	OuterMembrane	Periplasmic		Unknown
ERGA_CDS_09010	Map1-related protein	Q5FGM8	OuterMembrane	Unknown	OuterMembrane			Outermembrane
ERGA_CDS_09020	Putative uncharacterized protein	Q5FGM7	OuterMembrane	Innermembrane	OuterMembrane			Outermembrane
ERGA_CDS_09030	Map1-related protein	Q5FGM6	Extracellular	Unknown	OuterMembrane			Outermembrane
ERGA_CDS_09040	Map1-related protein	Q5FGM5	OuterMembrane	Unknown	OuterMembrane			Outermembrane
ERGA_CDS_09050	Map1-related protein	Q5FGM4	OuterMembrane	Unknown	OuterMembrane			Outermembrane
ERGA_CDS_09060	Map1-related protein	Q5FGM3	OuterMembrane	Unknown	OuterMembrane			Outermembrane
ERGA_CDS_09070	Map1-related protein	Q5FGM2	Extracellular	Unknown	OuterMembrane			Outermembrane
ERGA_CDS_09080	Map1-related protein	Q5FGM1	OuterMembrane	Unknown	OuterMembrane			Outermembrane
ERGA_CDS_09090	Map1-related protein	Q5FGM0	OuterMembrane	OuterMembrane	OuterMembrane			Outermembrane
ERGA_CDS_09100	Map1-related protein	Q5FGL9	Extracellular	Unknown	OuterMembrane			Outermembrane
ERGA_CDS_09110	Map1-related protein	Q5FGL8	OuterMembrane	Unknown	Extracellular	OuterMembrane		Unknown
ERGA_CDS_09120	Map1-related protein	Q5FGL7	OuterMembrane	Unknown	Extracellular	OuterMembrane		Unknown
ERGA_CDS_09130	Map1-related protein	Q5FGL6	OuterMembrane	Unknown	OuterMembrane			Outermembrane
ERGA_CDS_09140	Putative uncharacterized protein	Q5FGL5	Cytoplasmic	Unknown	Cytoplasmic			Cytoplasmic
ERGA_CDS_09150	Map1-related protein	Q5FGL4	OuterMembrane	Unknown	OuterMembrane			Outermembrane
ERGA_CDS_09160	Major antigenic protein 1 (Map1)	Q5FGQ7	Extracellular	Extracellular	Extracellular			Extracellular
ERGA_CDS_09170	Map1-related protein	Q5FGQ6	OuterMembrane	Unknown	OuterMembrane			Outermembrane
ERGA_CDS_09180	Putative uncharacterized protein	Q5FGQ5	Extracellular	Unknown	Extracellular	Cytoplasmic		Unknown
ERGA_CDS_09190	Putative uncharacterized protein	Q5FGQ4	Cytoplasmic	Cytoplasmic	Cytoplasmic			Cytoplasmic
ERGA_CDS_09200	Protein translocase subunit SecA	Q5FGQ3	Cytoplasmic	Cytoplasmic	Cytoplasmic			Cytoplasmic
ERGA_CDS_09210	Putative uncharacterized protein	Q5FGQ2	Extracellular	Unknown	Extracellular	Cytoplasmic		Unknown
ERGA_CDS_09220	Cell division protein FtsZ	Q5FGQ1	Cytoplasmic	Unknown	Extracellular	Cytoplasmic		Unknown
ERGA_CDS_09230	Putative uncharacterized protein	Q5FGQ0	Extracellular	Unknown	Cytoplasmic			Cytoplasmic
ERGA_CDS_09240	Endoribonuclease YbeY	Q5FGP9	Cytoplasmic	Cytoplasmic	Cytoplasmic			Cytoplasmic
ERGA_CDS_09250	Sporulation initiation inhibitor protein	Q5FGP8	Cytoplasmic	Innermembrane	OuterMembrane	Cytoplasmic		Unknown
ERGA_CDS_09260	Probable chromosome partitioning protein	Q5FGP7	Cytoplasmic	Cytoplasmic	Extracellular	Cytoplasmic		Unknown
ERGA_CDS_09270	Ribosome maturation factor RimM	Q5FGP6	Cytoplasmic	Cytoplasmic	Cytoplasmic			Cytoplasmic
ERGA_CDS_09280	tRNA (guanine-N(1)-)-methyltransferase	Q5FGP5	Cytoplasmic	Cytoplasmic	OuterMembrane			Cytoplasmic
ERGA_CDS_09290	50S ribosomal protein L19	Q5FGP4	Cytoplasmic	Cytoplasmic	Cytoplasmic			Cytoplasmic
ERGA_CDS_09300	Putative uncharacterized protein	Q5FGP3	Cytoplasmic	Innermembrane	Cytoplasmic			Cytoplasmic
ERGA_CDS_09310	Putative uncharacterized protein	Q5FGP2	Extracellular	Unknown	Cytoplasmic			Cytoplasmic
ERGA_CDS_09320	Threonine--tRNA ligase	Q5FGP1	Cytoplasmic	Cytoplasmic	Cytoplasmic			Cytoplasmic
ERGA_CDS_09330	Translation initiation factor IF-3	Q5FGP0	Cytoplasmic	Cytoplasmic	Cytoplasmic			Cytoplasmic
ERGA_CDS_09340	Putative uncharacterized protein	Q5FGN9	Cytoplasmic	Cytoplasmic	Cytoplasmic			Cytoplasmic
ERGA_CDS_09350	Putative uncharacterized protein	Q5FGN8	Innermembrane	Innermembrane	InnerMembrane			Innermembrane
ERGA_CDS_09360	Putative uncharacterized protein	Q5FGN7	Innermembrane	Innermembrane	InnerMembrane			Innermembrane
ERGA_CDS_09370	Glyceraldehyde 3-phosphate dehydrogenase	Q5FGN6	Cytoplasmic	Cytoplasmic	Cytoplasmic			Cytoplasmic
ERGA_CDS_09380	Putative uncharacterized protein	Q5FGS0	Cytoplasmic	Unknown	Periplasmic	InnerMembrane	Cytoplasmic	Unknown
ERGA_CDS_09390	Enhancing lycopene biosynthesis protein 2	Q5FGR9	Cytoplasmic	Cytoplasmic	Cytoplasmic			Cytoplasmic
ERGA_CDS_09400	Pyrroline-5-carboxylate reductase	Q5FGR8	Cytoplasmic	Cytoplasmic	OuterMembrane	Periplasmic	InnerMembrane	Unknown
ERGA_CDS_09410	DNA polymerase III gamma and tau chains	Q5FGR7	Cytoplasmic	Cytoplasmic	Extracellular	OuterMembrane	Cytoplasmic	Unknown
ERGA_CDS_09420	Putative uncharacterized protein	Q5FGR6	Cytoplasmic	Unknown	Cytoplasmic			Cytoplasmic
ERGA_CDS_09430	Aspartate-semialdehyde dehydrogenase	Q5FGR5	OuterMembrane	Cytoplasmic	OuterMembrane	Cytoplasmic		Unknown
ERGA_CDS_09440	S-adenosylmethionine synthase	Q5FGR4	Cytoplasmic	Cytoplasmic	Extracellular	Cytoplasmic		Unknown
ERGA_CDS_09450	Putative uncharacterized protein	Q5FGR3	Cytoplasmic	Unknown	Cytoplasmic			Cytoplasmic
ERGA_CDS_09460	Putative uncharacterized protein	Q5FGR2	Innermembrane	Innermembrane	OuterMembrane	Periplasmic	Cytoplasmic	Unknown
ERGA_CDS_09470	Putative uncharacterized protein	Q5FGR1	Extracellular	Unknown	Periplasmic	Cytoplasmic		Unknown
ERGA_CDS_09480	Glycyl-tRNA synthetase alpha chain	Q5FGR0	Cytoplasmic	Cytoplasmic	Cytoplasmic			Cytoplasmic
ERGA_CDS_09490	Glycine--tRNA ligase beta subunit	Q5FGQ9	Cytoplasmic	Cytoplasmic	Cytoplasmic			Cytoplasmic
ERGA_CDS_09500	Chaperone protein DnaJ	Q5FGQ8	Cytoplasmic	Cytoplasmic	OuterMembrane			Cytoplasmic
